# Supplementary material for: Epigenetic modifications potentially controlling the allelic expression of imprinted genes in sunflower endosperm
Source: BMC Plant Biol. 2021 Dec 4;21:570. doi: 10.1186/s12870-021-03344-4 (PMC8642925; doi:10.1186/s12870-021-03344-4)
Supplement: Supplementary file 2 — Additional file 2: Table S2. The summary of imprinted genes identified in 12 DAP sunflower endosperm. [file 12870_2021_3344_MOESM2_ESM.xlsx]

## Sheet: MEG
Gene_ID	coding/non-coding	SY1_S	SY1_Y	YS1_S	YS1_Y	SY1_total	YS1_total	SY1_S/SY1_total	YS1_Y/YS1_total	p-value_SY1	p-value_YS1	q-value_SY1	q-value_YS1	status	SY2_S	SY2_Y	YS2_S	YS2_Y	SY2_total	YS2_total	SY2_S/SY2_total	YS2_Y/YS2_total	p-value_SY2	p-value_YS2	q-value_SY2	q-value_YS2	status
HanXRQr2_Chr01g0004071	protein_coding	0	0	0	0	0	0	NA	NA	1	1	1	1	NA	47	3	2	94	50	96	0.94	0.979167	4.89175e-10	6.01659e-21	1.66214e-08	3.22171e-19	high-stringency MEG
HanXRQr2_Chr01g0016841	protein_coding	379	16	1	745	395	746	0.959494	0.99866	1.58626e-74	2.19655e-163	3.09068e-72	1.80003e-160	high-stringency MEG	0	0	0	0	0	0	NA	NA	1	1	1	1	NA
HanXRQr2_Chr01g0032431	protein_coding	45	0	0	11	45	11	1	0.999999	1.97036e-11	0.000911129	6.12484e-10	0.0150988	high-stringency MEG	0	0	0	0	0	0	NA	NA	1	1	1	1	NA
HanXRQr2_Chr02g0065171	protein_coding	4	0	0	0	4	0	NA	NA	0.0455008	1	0.489671	1	NA	24	0	0	24	24	24	1	1	9.63367e-07	9.63367e-07	2.41744e-05	2.06263e-05	high-stringency MEG
HanXRQr2_Chr02g0076711	protein_coding	11	0	25	317	11	342	0.999999	0.926901	0.000911129	3.67183e-56	0.0140178	7.07183e-54	high-stringency MEG	1	0	0	456	1	456	NA	1	0.317315	3.56757e-101	1	1.13818e-98	NA
HanXRQr2_Chr03g0096481	protein_coding	10	0	0	17	10	17	0.999999	0.999999	0.00156542	3.73802e-05	0.023196	0.000758558	high-stringency MEG	8	8	0	4	16	4	0.5	NA	1	0.0455008	1	0.457509	NA
HanXRQr2_Chr03g0119631	protein_coding	208	59	82	133	267	215	0.779026	0.618605	7.60648e-20	0.000504848	3.64566e-18	0.00880057	Non	11	0	0	14	11	14	0.999999	0.999999	0.000911129	0.000182813	0.0152013	0.00298336	high-stringency MEG
HanXRQr2_Chr03g0131061	protein_coding	0	0	0	0	0	0	NA	NA	1	1	1	1	NA	14	0	0	136	14	136	0.999999	1	0.000182813	1.99532e-31	0.00340708	1.57491e-29	high-stringency MEG
HanXRQr2_Chr03g0131881	protein_coding	329	1	16	3803	330	3819	0.99697	0.99581	7.10187e-73	0	1.33699e-70	0	high-stringency MEG	0	0	0	0	0	0	NA	NA	1	1	1	1	NA
HanXRQr2_Chr04g0145911	protein_coding	0	0	0	0	0	0	NA	NA	1	1	1	1	NA	11	0	0	12	11	12	0.999999	0.999999	0.000911129	0.000532011	0.0152013	0.00810152	high-stringency MEG
HanXRQr2_Chr04g0150991	protein_coding	42	0	2	29	42	31	1	0.935484	9.12744e-11	1.23872e-06	2.72088e-09	3.00205e-05	high-stringency MEG	0	0	0	0	0	0	NA	NA	1	1	1	1	NA
HanXRQr2_Chr04g0167541	protein_coding	34	0	1	36	34	37	1	0.972973	5.51126e-09	8.71752e-09	1.44501e-07	2.58394e-07	high-stringency MEG	0	0	0	0	0	0	NA	NA	1	1	1	1	NA
HanXRQr2_Chr04g0168541	protein_coding	61	1	0	129	62	129	0.983871	1	2.53663e-14	6.78191e-30	9.33639e-13	6.31269e-28	high-stringency MEG	726	1	0	814	727	814	0.998624	1	2.97252e-159	4.87805e-179	2.38908e-156	4.03704e-176	high-stringency MEG
HanXRQr2_Chr04g0170321	protein_coding	165	0	0	137	165	137	1	1	9.14775e-38	1.20586e-31	7.99825e-36	1.19708e-29	high-stringency MEG	0	0	0	0	0	0	NA	NA	1	1	1	1	NA
HanXRQr2_Chr04g0173821	protein_coding	0	0	0	0	0	0	NA	NA	1	1	1	1	NA	115	1	0	156	116	156	0.991379	1	3.51153e-26	8.46588e-36	2.9264e-24	7.71687e-34	high-stringency MEG
HanXRQr2_Chr05g0194661	protein_coding	0	0	0	0	0	0	NA	NA	1	1	1	1	NA	12	1	0	12	13	12	0.923076	0.999999	0.00228196	0.000532011	0.0357999	0.00810152	high-stringency MEG
HanXRQr2_Chr05g0215541	protein_coding	14	1	0	166	15	166	0.933333	1	0.000789119	5.53185e-38	0.0123106	6.59616e-36	high-stringency MEG	0	0	0	0	0	0	NA	NA	1	1	1	1	NA
HanXRQr2_Chr05g0224951	protein_coding	0	0	0	0	0	0	NA	NA	1	1	1	1	NA	363	11	102	1226	374	1328	0.970588	0.923193	5.02264e-74	6.79266e-209	1.41834e-71	7.37374e-206	high-stringency MEG
HanXRQr2_Chr05g0225871	protein_coding	0	0	0	0	0	0	NA	NA	1	1	1	1	NA	363	0	12	210	363	222	1	0.945946	6.25683e-81	2.68535e-40	1.96613e-78	2.81631e-38	high-stringency MEG
HanXRQr2_Chr05g0227381	protein_coding	532	1	0	373	533	373	0.998124	1	4.64383e-117	4.15923e-83	1.56518e-114	1.40752e-80	high-stringency MEG	318	0	0	442	318	442	1	1	3.9496e-71	3.97352e-98	1.05813e-68	1.22559e-95	high-stringency MEG
HanXRQr2_Chr05g0235991	protein_coding	19	0	0	15	19	15	0.999999	0.999999	1.3072e-05	0.000107512	0.000252519	0.0020494	high-stringency MEG	0	0	0	0	0	0	NA	NA	1	1	1	1	NA
HanXRQr2_Chr06g0258051	protein_coding	6	0	0	0	6	0	NA	NA	0.014306	1	0.173808	1	NA	22	0	0	24	22	24	1	1	2.72653e-06	9.63367e-07	6.46166e-05	2.06263e-05	high-stringency MEG
HanXRQr2_Chr06g0263121	protein_coding	0	0	0	0	0	0	NA	NA	1	1	1	1	NA	56	0	0	70	56	70	1	1	7.24718e-14	5.93051e-17	3.23422e-12	2.63958e-15	high-stringency MEG
HanXRQr2_Chr06g0269371	protein_coding	51	0	0	34	51	34	1	1	9.23669e-13	5.51126e-09	3.0895e-11	1.66427e-07	high-stringency MEG	0	0	0	0	0	0	NA	NA	1	1	1	1	NA
HanXRQr2_Chr07g0295341	protein_coding	0	0	0	0	0	0	NA	NA	1	1	1	1	NA	68	2	0	232	70	232	0.971428	1	3.05821e-15	2.18368e-52	1.50546e-13	3.07803e-50	high-stringency MEG
HanXRQr2_Chr07g0295431	protein_coding	5	0	0	12	5	12	NA	0.999999	0.0253476	0.000532011	0.291756	0.00920307	NA	17	0	0	122	17	122	0.999999	1	3.73802e-05	2.3084e-28	0.000769581	1.63519e-26	high-stringency MEG
HanXRQr2_Chr07g0313191	protein_coding	21	0	1	38	21	39	1	0.974359	4.59288e-06	3.12792e-09	9.30679e-05	9.6264e-08	high-stringency MEG	5	0	2	62	5	64	NA	0.96875	0.0253476	6.38184e-14	0.314445	2.3793e-12	NA
HanXRQr2_Chr08g0322421	protein_coding	158	0	7	101	158	108	1	0.935185	3.09489e-36	1.49455e-19	2.59471e-34	9.01986e-18	high-stringency MEG	0	0	0	0	0	0	NA	NA	1	1	1	1	NA
HanXRQr2_Chr08g0332421	protein_coding	130	0	0	11	130	11	1	0.999999	4.09782e-30	0.000911129	2.88806e-28	0.0150988	high-stringency MEG	5	0	0	4	5	4	NA	NA	0.0253476	0.0455008	0.314445	0.457509	NA
HanXRQr2_Chr08g0334401	protein_coding	1766	46	33	1843	1812	1876	0.974614	0.982409	0	0	0	0	high-stringency MEG	688	97	108	1858	785	1966	0.876433	0.945066	9.088e-99	0	3.85603e-96	0	low-stringency MEG
HanXRQr2_Chr08g0334781	protein_coding	0	0	0	32	0	32	NA	1	1	1.54174e-08	1	4.46843e-07	NA	14	0	4	56	14	60	0.999999	0.933333	0.000182813	1.90441e-11	0.00340708	6.13899e-10	high-stringency MEG
HanXRQr2_Chr08g0345371	protein_coding	519	8	3	153	527	156	0.98482	0.980769	9.12408e-110	3.1633e-33	2.78341e-107	3.31342e-31	high-stringency MEG	9	0	0	258	9	258	NA	1	0.00269983	4.68251e-58	0.0413998	7.44101e-56	NA
HanXRQr2_Chr08g0346291	protein_coding	21	2	2	32	23	34	0.913043	0.941176	7.43955e-05	2.67583e-07	0.00132478	6.95692e-06	high-stringency MEG	0	0	0	0	0	0	NA	NA	1	1	1	1	NA
HanXRQr2_Chr08g0353821	protein_coding	195	2	0	117	197	117	0.989848	1	5.04531e-43	2.8707e-27	5.08099e-41	2.41645e-25	high-stringency MEG	0	0	0	0	0	0	NA	NA	1	1	1	1	NA
HanXRQr2_Chr09g0369831	protein_coding	13	0	6	69	13	75	0.999999	0.92	0.000311494	3.47416e-13	0.00510827	1.44117e-11	high-stringency MEG	0	0	0	0	0	0	NA	NA	1	1	1	1	NA
HanXRQr2_Chr09g0372541	protein_coding	17	0	0	20	17	20	0.999999	1	3.73802e-05	7.7443e-06	0.000691261	0.00017239	high-stringency MEG	15	2	8	30	17	38	0.882352	0.789473	0.00161623	0.000358524	0.0258904	0.005706	low-stringency MEG
HanXRQr2_Chr09g0375651	lncRNA	0	0	0	0	0	0	NA	NA	1	1	1	1	NA	60	3	16	408	63	424	0.952381	0.962264	6.90396e-13	8.38905e-81	2.89409e-11	1.98083e-78	high-stringency MEG
HanXRQr2_Chr09g0379471	lncRNA	12	3	1	13	15	14	0.799999	0.928571	0.0201368	0.00134065	0.239598	0.0216334	low-stringency MEG	73	0	0	26	73	26	1	1	1.29651e-17	3.41421e-07	7.24408e-16	7.72978e-06	high-stringency MEG
HanXRQr2_Chr09g0385001	protein_coding	0	0	0	0	0	0	NA	NA	1	1	1	1	NA	20	0	0	58	20	58	1	1	7.7443e-06	2.6212e-14	0.000174575	9.98171e-13	high-stringency MEG
HanXRQr2_Chr09g0392571	protein_coding	390	10	22	248	400	270	0.975	0.918518	1.70546e-80	4.82421e-43	3.66464e-78	6.61051e-41	high-stringency MEG	40	0	6	56	40	62	1	0.903226	2.53965e-10	2.15307e-10	8.75751e-09	6.4505e-09	low-stringency MEG
HanXRQr2_Chr09g0392681	protein_coding	4538	460	444	7923	4998	8367	0.907963	0.946934	0	0	0	0	low-stringency MEG	677	16	452	5164	693	5616	0.976912	0.919516	3.935e-139	0	2.58988e-136	0	high-stringency MEG
HanXRQr2_Chr09g0405811	protein_coding	100	0	62	7	100	69	1	0.101449	1.52399e-23	3.56244e-11	8.54362e-22	1.278e-09	Non	19	0	0	66	19	66	0.999999	1	1.3072e-05	4.50928e-16	0.000287237	1.90555e-14	high-stringency MEG
HanXRQr2_Chr09g0410361	protein_coding	24	0	0	19	24	19	1	0.999999	9.63367e-07	1.3072e-05	2.08939e-05	0.000283069	high-stringency MEG	8	18	30	38	26	68	0.307692	0.558823	0.0498603	0.331976	0.573033	1	Non
HanXRQr2_Chr09g0417361	protein_coding	15	0	2	32	15	34	0.999999	0.941176	0.000107512	2.67583e-07	0.00187417	6.95692e-06	high-stringency MEG	0	0	0	12	0	12	NA	0.999999	1	0.000532011	1	0.00810152	NA
HanXRQr2_Chr09g0417921	protein_coding	0	0	0	0	0	0	NA	NA	1	1	1	1	NA	11	0	0	82	11	82	0.999999	1	0.000911129	1.36088e-19	0.0152013	6.88154e-18	high-stringency MEG
HanXRQr2_Chr10g0426161	protein_coding	200	0	14	347	200	361	1	0.961219	2.08851e-45	9.02306e-69	2.25545e-43	2.29942e-66	high-stringency MEG	0	0	0	0	0	0	NA	NA	1	1	1	1	NA
HanXRQr2_Chr10g0430501	protein_coding	2800	18	86	1009	2818	1095	0.993612	0.921461	0	3.24766e-171	0	2.77002e-168	high-stringency MEG	187	0	5060	0	187	5060	1	0	1.43614e-42	0	1.9809e-40	0	Non
HanXRQr2_Chr10g0455341	protein_coding	7	0	0	4	7	4	NA	NA	0.00815106	0.0455008	0.104738	0.507848	NA	10	0	2	22	10	24	0.999999	0.916666	0.00156542	4.45574e-05	0.0251487	0.000801468	high-stringency MEG
HanXRQr2_Chr11g0471331	protein_coding	4	6	0	8	10	8	0.4	NA	0.52709	0.00467779	1	0.0667467	NA	10	0	0	10	10	10	0.999999	0.999999	0.00156542	0.00156542	0.0251487	0.0221627	high-stringency MEG
HanXRQr2_Chr11g0472801	protein_coding	0	0	0	0	0	0	NA	NA	1	1	1	1	NA	14	0	0	158	14	158	0.999999	1	0.000182813	3.09489e-36	0.00340708	2.85848e-34	high-stringency MEG
HanXRQr2_Chr11g0506811	lncRNA	69	3	0	26	72	26	0.958333	1	7.35791e-15	3.41421e-07	2.77539e-13	8.76754e-06	high-stringency MEG	0	0	0	0	0	0	NA	NA	1	1	1	1	NA
HanXRQr2_Chr11g0512671	protein_coding	19	0	0	10	19	10	0.999999	0.999999	1.3072e-05	0.00156542	0.000252519	0.024796	high-stringency MEG	6	0	0	4	6	4	NA	NA	0.014306	0.0455008	0.187341	0.457509	NA
HanXRQr2_Chr11g0513841	protein_coding	11	0	0	14	11	14	0.999999	0.999999	0.000911129	0.000182813	0.0140178	0.00334884	high-stringency MEG	0	0	0	0	0	0	NA	NA	1	1	1	1	NA
HanXRQr2_Chr12g0530791	protein_coding	0	0	0	0	0	0	NA	NA	1	1	1	1	NA	198	0	0	134	198	134	1	1	5.70547e-45	5.4636e-31	8.42586e-43	4.2443e-29	high-stringency MEG
HanXRQr2_Chr12g0536271	protein_coding	21	0	26	11	21	37	1	0.297297	4.59288e-06	0.0136637	9.30679e-05	0.178176	Non	14	0	0	14	14	14	0.999999	0.999999	0.000182813	0.000182813	0.00340708	0.00298336	high-stringency MEG
HanXRQr2_Chr12g0539251	protein_coding	0	0	0	0	0	0	NA	NA	1	1	1	1	NA	16	0	0	16	16	16	0.999999	0.999999	6.33432e-05	6.33432e-05	0.00126334	0.00109575	high-stringency MEG
HanXRQr2_Chr12g0541741	protein_coding	0	0	0	0	0	0	NA	NA	1	1	1	1	NA	19	0	0	88	19	88	0.999999	1	1.3072e-05	6.54551e-21	0.000287237	3.48706e-19	high-stringency MEG
HanXRQr2_Chr12g0549391	protein_coding	0	0	0	0	0	0	NA	NA	1	1	1	1	NA	14	1	0	56	15	56	0.933333	1	0.000789119	7.24718e-14	0.0133658	2.6804e-12	high-stringency MEG
HanXRQr2_Chr12g0559031	protein_coding	0	0	0	0	0	0	NA	NA	1	1	1	1	NA	22	0	0	12	22	12	1	0.999999	2.72653e-06	0.000532011	6.46166e-05	0.00810152	high-stringency MEG
HanXRQr2_Chr13g0575741	protein_coding	0	0	0	0	0	0	NA	NA	1	1	1	1	NA	12	0	12	166	12	178	0.999999	0.932584	0.000532011	8.02809e-31	0.00921451	6.21913e-29	high-stringency MEG
HanXRQr2_Chr13g0581531	protein_coding	68	0	3	51	68	54	1	0.944444	1.63497e-16	6.49095e-11	6.61803e-15	2.2787e-09	high-stringency MEG	6	0	4	182	6	186	NA	0.978495	0.014306	6.22328e-39	0.187341	6.22231e-37	NA
HanXRQr2_Chr13g0586171	protein_coding	28	0	0	57	28	57	1	1	1.21317e-07	4.35816e-14	2.83333e-06	1.91629e-12	high-stringency MEG	19	1	0	38	20	38	0.95	1	5.69946e-05	7.07454e-10	0.001151	2.03699e-08	high-stringency MEG
HanXRQr2_Chr13g0587751	protein_coding	11	0	0	20	11	20	0.999999	1	0.000911129	7.7443e-06	0.0140178	0.00017239	high-stringency MEG	0	0	0	0	0	0	NA	NA	1	1	1	1	NA
HanXRQr2_Chr13g0592981	protein_coding	44	0	2	107	44	109	1	0.981651	3.28379e-11	8.54141e-24	1.00691e-09	6.22451e-22	high-stringency MEG	8	0	18	24	8	42	NA	0.571428	0.00467779	0.35454	0.0680596	1	NA
HanXRQr2_Chr14g0657891	protein_coding	2	0	0	8	2	8	NA	NA	0.157301	0.00467779	1	0.0667467	NA	52	0	2	34	52	36	1	0.944444	5.55012e-13	9.64269e-08	2.3442e-11	2.30352e-06	high-stringency MEG
HanXRQr2_Chr14g0669581	protein_coding	0	0	0	0	0	0	NA	NA	1	1	1	1	NA	289	27	4	360	316	364	0.914557	0.989011	3.63983e-49	1.05776e-77	6.00083e-47	2.39607e-75	high-stringency MEG
HanXRQr2_Chr15g0671951	protein_coding	254	0	0	41	254	41	1	1	3.48686e-57	1.52231e-10	4.97366e-55	5.20005e-09	high-stringency MEG	4	6	20	148	10	168	0.4	0.880952	0.52709	5.32129e-23	1	3.04651e-21	Non
HanXRQr2_Chr15g0672251	protein_coding	1	4	1	1	5	2	NA	NA	0.179713	1	1	1	NA	86	2	2	86	88	88	0.977273	0.977273	3.41498e-19	3.41498e-19	2.10043e-17	1.69405e-17	high-stringency MEG
HanXRQr2_Chr15g0694251	protein_coding	1306	13	13	1282	1319	1295	0.990144	0.989961	1.29802e-277	2.12274e-272	1.57243e-274	3.41218e-269	high-stringency MEG	0	0	0	0	0	0	NA	NA	1	1	1	1	NA
HanXRQr2_Chr15g0705391	lncRNA	0	0	0	0	0	0	NA	NA	1	1	1	1	NA	209	0	4	54	209	58	1	0.931034	2.2701e-47	5.19211e-11	3.56005e-45	1.6224e-09	high-stringency MEG
HanXRQr2_Chr15g0712441	lncRNA	0	0	0	0	0	0	NA	NA	1	1	1	1	NA	31	3	0	16	34	16	0.911764	0.999999	1.57121e-06	6.33432e-05	3.85027e-05	0.00109575	high-stringency MEG
HanXRQr2_Chr16g0732821	protein_coding	0	0	0	0	0	0	NA	NA	1	1	1	1	NA	12	0	0	16	12	16	0.999999	0.999999	0.000532011	6.33432e-05	0.00921451	0.00109575	high-stringency MEG
HanXRQr2_Chr16g0755391	protein_coding	0	0	0	0	0	0	NA	NA	1	1	1	1	NA	385	28	8	122	413	130	0.932203	0.938461	4.4227e-69	1.54784e-23	1.15165e-66	9.03489e-22	high-stringency MEG
HanXRQr2_Chr16g0755611	protein_coding	0	0	0	0	0	0	NA	NA	1	1	1	1	NA	19	0	0	76	19	76	0.999999	1	1.3072e-05	2.83668e-18	0.000287237	1.34416e-16	high-stringency MEG
HanXRQr2_Chr16g0767051	protein_coding	0	0	0	0	0	0	NA	NA	1	1	1	1	NA	1116	4	0	168	1120	168	0.996429	1	4.33604e-242	2.02305e-38	6.71179e-239	1.98942e-36	high-stringency MEG
HanXRQr2_Chr16g0769141	protein_coding	6	0	0	16	6	16	NA	0.999999	0.014306	6.33432e-05	0.173808	0.00124786	NA	15	0	0	16	15	16	0.999999	0.999999	0.000107512	6.33432e-05	0.00207976	0.00109575	high-stringency MEG
HanXRQr2_Chr16g0777561	protein_coding	1	0	0	0	1	0	NA	NA	0.317315	1	1	1	NA	25	0	0	12	25	12	1	0.999999	5.73309e-07	0.000532011	1.47495e-05	0.00810152	high-stringency MEG
HanXRQr2_Chr17g0779131	protein_coding	13	0	0	12	13	12	0.999999	0.999999	0.000311494	0.000532011	0.00510827	0.00920307	high-stringency MEG	3	2	0	36	5	36	NA	1	0.654721	1.9732e-09	1	5.4777e-08	NA
HanXRQr2_Chr17g0780701	protein_coding	11	0	1	20	11	21	0.999999	0.95238	0.000911129	3.3813e-05	0.0140178	0.000692897	high-stringency MEG	0	0	0	0	0	0	NA	NA	1	1	1	1	NA
HanXRQr2_Chr17g0788121	protein_coding	0	0	0	0	0	0	NA	NA	1	1	1	1	NA	68	0	0	22	68	22	1	1	1.63497e-16	2.72653e-06	8.63313e-15	5.56403e-05	high-stringency MEG
HanXRQr2_Chr17g0799981	protein_coding	61	0	3	57	61	60	1	0.95	5.70754e-15	3.13872e-12	2.16459e-13	1.21069e-10	high-stringency MEG	0	0	0	0	0	0	NA	NA	1	1	1	1	NA
HanXRQr2_Chr17g0801101	protein_coding	9	9	0	208	18	208	0.5	1	1	3.75166e-47	1	5.75394e-45	Non	97	0	8	426	97	434	1	0.981567	6.9328e-23	1.50371e-89	5.11016e-21	4.13455e-87	high-stringency MEG
HanXRQr2_Chr17g0803011	protein_coding	31	0	0	19	31	19	1	0.999999	2.58031e-08	1.3072e-05	6.42671e-07	0.000283069	high-stringency MEG	5	6	2	16	11	18	0.454545	0.888888	0.763025	0.000967435	1	0.0143454	Non
HanXRQr2_Chr17g0807321	protein_coding	39	0	0	218	39	218	1	1	4.2381e-10	2.46972e-49	1.20003e-08	3.96231e-47	high-stringency MEG	39	0	0	32	39	32	1	1	4.2381e-10	1.54174e-08	1.44356e-08	3.95063e-07	high-stringency MEG
HanXRQr2_Chr17g0814481	lncRNA	68	0	6	128	68	134	1	0.955224	1.63497e-16	5.69852e-26	6.61803e-15	4.55811e-24	high-stringency MEG	19	1	0	16	20	16	0.95	0.999999	5.69946e-05	6.33432e-05	0.001151	0.00109575	high-stringency MEG

## Sheet: PEG
Gene_ID	coding/non-coding	SY1_S	SY1_Y	YS1_S	YS1_Y	SY1_total	YS1_total	SY1_S/SY1_total	YS1_Y/YS1_total	p-value_SY1	p-value_YS1	q-value_SY1	q-value_YS1	status	SY2_S	SY2_Y	YS2_S	YS2_Y	SY2_total	YS2_total	SY2_S/SY2_total	YS2_Y/YS2_total	p-value_SY2	p-value_YS2	q-value_SY2	q-value_YS2	status
HanXRQr2_Chr01g0003061	protein_coding	101	62	169	34	163	203	0.619632	0.167488	0.00225274	2.66e-21	0.0326796	1.72884e-19	Non	22	106	262	40	128	302	0.171875	0.13245	1.13e-13	2.27e-37	5.01272e-12	2.17217e-35	high-stringency PEG
HanXRQr2_Chr01g0007771	protein_coding	2	60	46	2	62	48	0.0322581	0.0416667	1.76e-13	2.14e-10	6.11311e-12	7.24622e-09	high-stringency PEG	0	0	0	0	0	0	NA	NA	1	1	1	1	NA
HanXRQr2_Chr01g0011261	protein_coding	51	2718	2027	296	2769	2323	0.0184182	0.127421	0	1.8e-282	0	3.07058e-279	high-stringency PEG	55	505	780	82	560	862	0.0982143	0.0951276	1.26e-80	6.21e-125	3.93791e-78	2.6754e-122	high-stringency PEG
HanXRQr2_Chr01g0013751	protein_coding	26	211	273	19	237	292	0.109705	0.0650685	2.89e-33	5.63e-50	2.23575e-31	9.1672e-48	high-stringency PEG	25	106	98	156	131	254	0.19084	0.614173	1.47e-12	0.00027344	6.05055e-11	0.00441919	Non
HanXRQr2_Chr01g0023541	protein_coding	6	167	236	12	173	248	0.0346821	0.0483871	1.89e-34	6.5e-46	1.49874e-32	9.68694e-44	high-stringency PEG	0	0	0	0	0	0	NA	NA	1	1	1	1	NA
HanXRQr2_Chr01g0026411	protein_coding	20	384	89	14	404	103	0.0495049	0.135922	2.67e-73	1.47e-13	5.0782e-71	6.21248e-12	high-stringency PEG	0	0	0	0	0	0	NA	NA	1	1	1	1	NA
HanXRQr2_Chr01g0028491	protein_coding	0	0	0	0	0	0	NA	NA	1	1	1	1	NA	11	32	20	2	43	22	0.255814	0.0909091	0.00136255	0.000124237	0.0222618	0.00209747	high-stringency PEG
HanXRQr2_Chr01g0028581	protein_coding	11	94	76	28	105	104	0.104762	0.269231	5.5e-16	2.52e-06	2.17258e-14	5.89876e-05	high-stringency PEG	0	0	0	0	0	0	NA	NA	1	1	1	1	NA
HanXRQr2_Chr01g0030081	protein_coding	0	0	0	0	0	0	NA	NA	1	1	1	1	NA	91	335	168	46	426	214	0.213615	0.214953	3.01e-32	7.44e-17	3.09492e-30	3.2891e-15	high-stringency PEG
HanXRQr2_Chr01g0030391	protein_coding	1	57	80	23	58	103	0.0172414	0.223301	1.94e-13	1.95e-08	6.71389e-12	5.62255e-07	high-stringency PEG	6	21	214	154	27	368	0.222222	0.418478	0.00389243	0.0017617	0.058465	0.0248532	low-stringency PEG
HanXRQr2_Chr01g0030621	protein_coding	2	171	179	48	173	227	0.0115607	0.211454	8.73e-38	3.48e-18	7.65873e-36	1.96005e-16	high-stringency PEG	0	0	0	0	0	0	NA	NA	1	1	1	1	NA
HanXRQr2_Chr01g0030801	protein_coding	68	286	284	61	354	345	0.19209	0.176812	4.82e-31	3.31e-33	3.50381e-29	3.45612e-31	high-stringency PEG	110	176	206	136	286	342	0.384615	0.397661	9.51e-05	0.000153606	0.00186635	0.00257407	low-stringency PEG
HanXRQr2_Chr01g0031161	protein_coding	36	184	176	70	220	246	0.163636	0.284553	1.9e-23	1.4e-11	1.05714e-21	5.14524e-10	high-stringency PEG	105	78	164	78	183	242	0.57377	0.322314	0.0459451	3.23e-08	0.532208	8.11938e-07	Non
HanXRQr2_Chr01g0031391	protein_coding	19	281	172	76	300	248	0.0633333	0.306452	1.08e-51	1.09e-09	1.3763e-49	3.47884e-08	low-stringency PEG	24	84	36	14	108	50	0.222222	0.28	7.76e-09	0.00186285	2.37807e-07	0.0262271	high-stringency PEG
HanXRQr2_Chr01g0032981	protein_coding	0	0	0	0	0	0	NA	NA	1	1	1	1	NA	8	48	66	12	56	78	0.142857	0.153846	9.03e-08	9.7e-10	2.52369e-06	2.76018e-08	high-stringency PEG
HanXRQr2_Chr01g0033231	protein_coding	54	435	365	56	489	421	0.110429	0.133017	1.6e-66	2.98e-51	2.75334e-64	4.99118e-49	high-stringency PEG	0	0	0	0	0	0	NA	NA	1	1	1	1	NA
HanXRQr2_Chr01g0033631	protein_coding	0	42	23	3	42	26	0	0.115385	9.13e-11	8.77e-05	2.72088e-09	0.00170876	high-stringency PEG	24	56	102	4	80	106	0.3	0.0377358	0.00034662	1.76e-21	0.0062214	9.55815e-20	low-stringency PEG
HanXRQr2_Chr01g0033641	protein_coding	0	83	48	10	83	58	0	0.172414	8.21e-20	6.05e-07	3.917e-18	1.51612e-05	high-stringency PEG	19	67	88	12	86	100	0.22093	0.12	2.27e-07	2.96e-14	6.07807e-06	1.12411e-12	high-stringency PEG
HanXRQr2_Chr01g0033651	protein_coding	5	295	246	49	300	295	0.0166667	0.166102	6.35e-63	1.87e-30	1.01725e-60	1.7714e-28	high-stringency PEG	19	221	214	52	240	266	0.0791667	0.195489	7.34e-39	3e-23	8.96627e-37	1.73877e-21	high-stringency PEG
HanXRQr2_Chr01g0035161	protein_coding	70	438	356	29	508	385	0.137795	0.0753247	6.31e-60	2.34e-62	9.60032e-58	5.18091e-60	high-stringency PEG	46	30	18	14	76	32	0.605263	0.4375	0.0664575	0.4795	0.745935	1	Non
HanXRQr2_Chr01g0035631	protein_coding	11	541	382	60	552	442	0.0199275	0.135747	1.11e-112	5.98e-53	3.56526e-110	1.05464e-50	high-stringency PEG	734	2437	4562	1620	3171	6182	0.231473	0.262051	6.56e-201	2.01e-306	8.06799e-198	4.19453e-303	high-stringency PEG
HanXRQr2_Chr01g0035911	protein_coding	0	0	0	0	0	0	NA	NA	1	1	1	1	NA	2	29	22	6	31	28	0.0645161	0.214286	1.24e-06	0.00249692	3.07061e-05	0.0347155	high-stringency PEG
HanXRQr2_Chr01g0036001	protein_coding	25	408	204	78	433	282	0.0577367	0.276596	1.18e-75	6.23e-14	2.36565e-73	2.71007e-12	high-stringency PEG	192	1250	230	48	1442	278	0.133148	0.172662	7.84e-171	9.7e-28	7.11959e-168	6.68762e-26	high-stringency PEG
HanXRQr2_Chr01g0037031	protein_coding	78	1917	955	144	1995	1099	0.0390977	0.131028	0	3.6e-132	0	2.26145e-129	high-stringency PEG	53	398	530	16	451	546	0.117517	0.029304	2.41e-59	3.07e-107	5.28082e-57	1.08107e-104	high-stringency PEG
HanXRQr2_Chr01g0038301	protein_coding	3	19	14	2	22	16	0.136364	0.125	0.000646753	0.00269981	0.0102058	0.040801	high-stringency PEG	9	11	10	22	20	32	0.45	0.6875	0.654721	0.0338949	1	0.371369	Non
HanXRQr2_Chr01g0038311	protein_coding	44	54	42	3	98	45	0.44898	0.0666667	0.312422	6.11e-09	1	1.83517e-07	Non	0	147	132	52	147	184	0	0.282609	7.85e-34	3.69e-09	8.44215e-32	1.00406e-07	high-stringency PEG
HanXRQr2_Chr01g0038341	protein_coding	1	150	167	32	151	199	0.00662252	0.160804	7.74e-34	1.07e-21	6.04922e-32	7.06551e-20	high-stringency PEG	37	32	78	6	69	84	0.536232	0.0714286	0.547221	3.97e-15	1	1.59193e-13	Non
HanXRQr2_Chr01g0038361	protein_coding	3	121	138	0	124	138	0.0241935	0	3.09e-26	7.29e-32	1.90676e-24	7.29535e-30	high-stringency PEG	14	15	42	14	29	56	0.482758	0.25	0.852684	0.000182811	1	0.00298336	Non
HanXRQr2_Chr01g0039631	protein_coding	2	0	48	0	2	48	NA	0	0.157301	4.26e-12	1	1.62531e-10	NA	2	117	12	0	119	12	0.0168067	0	5.53e-26	0.000532011	4.57587e-24	0.00810152	high-stringency PEG
HanXRQr2_Chr01g0040771	protein_coding	29	270	170	81	299	251	0.09699	0.322709	3.75e-44	1.94e-08	3.89819e-42	5.58385e-07	low-stringency PEG	109	389	338	70	498	408	0.218875	0.171569	4.12e-36	3.55e-40	4.74086e-34	3.70031e-38	high-stringency PEG
HanXRQr2_Chr01g0041061	protein_coding	23	725	641	254	748	895	0.0307487	0.283799	2.69e-145	2.82e-38	1.24708e-142	3.3915e-36	high-stringency PEG	19	84	40	4	103	44	0.184466	0.0909091	1.51e-10	5.72e-08	5.31364e-09	1.39867e-06	high-stringency PEG
HanXRQr2_Chr01g0041171	protein_coding	0	873	320	1	873	321	0	0.00311526	7.27e-192	6.48e-71	5.37601e-189	1.6983e-68	high-stringency PEG	0	0	0	0	0	0	NA	NA	1	1	1	1	NA
HanXRQr2_Chr01g0043011	protein_coding	14	4349	966	348	4363	1314	0.0032088	0.26484	0	3.58e-65	0	8.41778e-63	high-stringency PEG	0	0	0	0	0	0	NA	NA	1	1	1	1	NA
HanXRQr2_Chr01g0044251	protein_coding	61	533	455	148	594	603	0.102694	0.245439	1.48e-83	7.28e-36	3.3141e-81	8.25558e-34	high-stringency PEG	314	1391	1018	106	1705	1124	0.184164	0.094306	5.72e-150	6.04e-163	4.19459e-147	3.94283e-160	high-stringency PEG
HanXRQr2_Chr02g0048951	protein_coding	7	64	47	2	71	49	0.0985915	0.0408163	1.34e-11	1.29e-10	4.20382e-10	4.44359e-09	high-stringency PEG	46	134	156	48	180	204	0.255556	0.235294	5.41e-11	3.98e-14	1.97549e-09	1.50551e-12	high-stringency PEG
HanXRQr2_Chr02g0055891	protein_coding	1	43	10	3	44	13	0.0227273	0.230769	2.42e-10	0.0522038	6.99685e-09	0.575212	Non	38	278	696	16	316	712	0.120253	0.0224719	1.54e-41	2.96e-143	2.06495e-39	1.53677e-140	high-stringency PEG
HanXRQr2_Chr02g0056461	protein_coding	11	68	97	37	79	134	0.13924	0.276119	1.43e-10	2.18e-07	4.19946e-09	5.70944e-06	high-stringency PEG	53	108	152	56	161	208	0.329193	0.269231	1.46e-05	2.81e-11	0.000319598	8.90834e-10	low-stringency PEG
HanXRQr2_Chr02g0062011	protein_coding	7	64	65	15	71	80	0.0985915	0.1875	1.34e-11	2.27e-08	4.20382e-10	6.50706e-07	high-stringency PEG	0	0	0	0	0	0	NA	NA	1	1	1	1	NA
HanXRQr2_Chr02g0063491	protein_coding	3	154	132	14	157	146	0.0191083	0.0958904	1.91e-33	1.58e-22	1.48511e-31	1.08926e-20	high-stringency PEG	27	88	104	4	115	108	0.234783	0.037037	1.28e-08	6.42e-22	3.85011e-07	3.55649e-20	high-stringency PEG
HanXRQr2_Chr02g0064871	protein_coding	1	20	77	3	21	80	0.047619	0.0375	3.38e-05	1.3e-16	0.000631018	6.70225e-15	high-stringency PEG	3	86	168	2	89	170	0.0337079	0.0117647	1.39e-18	3.95e-37	8.21707e-17	3.75216e-35	high-stringency PEG
HanXRQr2_Chr02g0073731	protein_coding	0	0	0	0	0	0	NA	NA	1	1	1	1	NA	128	410	352	46	538	398	0.237918	0.115578	5.21e-34	4.24e-53	5.64739e-32	6.07255e-51	high-stringency PEG
HanXRQr2_Chr02g0074891	protein_coding	0	0	0	0	0	0	NA	NA	1	1	1	1	NA	26	141	186	30	167	216	0.155689	0.138889	5.64e-19	2.55e-26	3.42173e-17	1.67227e-24	high-stringency PEG
HanXRQr2_Chr02g0075881	protein_coding	4	88	212	29	92	241	0.0434783	0.120332	1.99e-18	4.5e-32	8.89589e-17	4.52932e-30	high-stringency PEG	0	0	0	0	0	0	NA	NA	1	1	1	1	NA
HanXRQr2_Chr02g0077211	protein_coding	37	110	354	57	147	411	0.251701	0.138686	1.73e-09	1.35e-48	4.71681e-08	2.1553e-46	high-stringency PEG	0	0	0	0	0	0	NA	NA	1	1	1	1	NA
HanXRQr2_Chr03g0088191	protein_coding	25	304	27	323	329	350	0.0759878	0.922857	2.17e-53	2.2e-56	2.85121e-51	4.27424e-54	Non	0	101	150	28	101	178	0	0.157303	9.2e-24	6e-20	7.00246e-22	3.0781e-18	high-stringency PEG
HanXRQr2_Chr03g0089111	protein_coding	63	344	275	78	407	353	0.154791	0.220963	4.24e-44	1.01e-25	4.39503e-42	7.97761e-24	high-stringency PEG	375	1763	1160	454	2138	1614	0.175398	0.281289	5.67e-198	3.95e-69	6.67374e-195	7.74357e-67	high-stringency PEG
HanXRQr2_Chr03g0089121	protein_coding	15	207	266	45	222	311	0.0675676	0.144695	5.38e-38	5e-36	4.75674e-36	5.70624e-34	high-stringency PEG	520	1636	1416	466	2156	1882	0.241187	0.247609	1.2e-127	2.69e-106	7.09266e-125	9.39549e-104	high-stringency PEG
HanXRQr2_Chr03g0091591	protein_coding	0	0	0	0	0	0	NA	NA	1	1	1	1	NA	3	45	18	0	48	18	0.0625	0	1.34e-09	2.21e-05	4.36432e-08	0.000408698	high-stringency PEG
HanXRQr2_Chr03g0094011	protein_coding	0	16	17	2	16	19	0	0.105263	6.33e-05	0.000579067	0.00113473	0.00998195	high-stringency PEG	3	92	82	0	95	82	0.0315789	0	6.77e-20	1.36e-19	4.33885e-18	6.88154e-18	high-stringency PEG
HanXRQr2_Chr03g0094071	protein_coding	0	0	0	0	0	0	NA	NA	1	1	1	1	NA	4	117	70	4	121	74	0.0330578	0.054054	9.35e-25	1.69e-14	7.40981e-23	6.52027e-13	high-stringency PEG
HanXRQr2_Chr03g0095801	protein_coding	39	33	28	25	72	53	0.541667	0.471698	0.4795	0.68028	1	1	Non	3	21	22	2	24	24	0.125	0.0833333	0.000238565	4.46e-05	0.00439615	0.000801468	high-stringency PEG
HanXRQr2_Chr03g0096191	protein_coding	81	243	574	219	324	793	0.25	0.276166	2.26e-19	1.95e-36	1.05227e-17	2.24092e-34	high-stringency PEG	0	0	0	0	0	0	NA	NA	1	1	1	1	NA
HanXRQr2_Chr03g0096241	protein_coding	4	79	35	12	83	47	0.0481928	0.255319	1.84e-16	0.000793954	7.40762e-15	0.0133934	high-stringency PEG	0	0	0	0	0	0	NA	NA	1	1	1	1	NA
HanXRQr2_Chr03g0096301	protein_coding	0	30	23	4	30	27	0	0.148148	4.32e-08	0.000255632	1.05411e-06	0.00461901	high-stringency PEG	0	0	0	0	0	0	NA	NA	1	1	1	1	NA
HanXRQr2_Chr03g0096881	protein_coding	52	75	45	45	127	90	0.409449	0.5	0.0412588	1	0.459827	1	Non	19	50	50	18	69	68	0.275362	0.264706	0.000189995	0.000104212	0.00353857	0.00177844	high-stringency PEG
HanXRQr2_Chr03g0097031	protein_coding	0	0	0	0	0	0	NA	NA	1	1	1	1	NA	0	14	24	4	14	28	0	0.142857	0.000182813	0.000157053	0.00340708	0.00262395	high-stringency PEG
HanXRQr2_Chr03g0098241	protein_coding	0	0	0	0	0	0	NA	NA	1	1	1	1	NA	47	223	230	92	270	322	0.174074	0.285714	9.04e-27	1.47e-14	7.67591e-25	5.70598e-13	high-stringency PEG
HanXRQr2_Chr03g0098621	protein_coding	0	0	0	0	0	0	NA	NA	1	1	1	1	NA	24	94	50	16	118	66	0.20339	0.242424	1.16e-10	2.85e-05	4.12785e-09	0.000522012	high-stringency PEG
HanXRQr2_Chr03g0098901	protein_coding	0	0	0	0	0	0	NA	NA	1	1	1	1	NA	8	41	26	6	49	32	0.163265	0.1875	2.43e-06	0.000406954	5.81444e-05	0.00644365	high-stringency PEG
HanXRQr2_Chr03g0099151	protein_coding	0	0	0	0	0	0	NA	NA	1	1	1	1	NA	18	159	92	0	177	92	0.101695	0	3.04e-26	8.67e-22	2.54399e-24	4.76025e-20	high-stringency PEG
HanXRQr2_Chr03g0103011	protein_coding	0	0	0	0	0	0	NA	NA	1	1	1	1	NA	105	492	814	94	597	908	0.175879	0.103524	1.68e-56	3.53e-126	3.39708e-54	1.55406e-123	high-stringency PEG
HanXRQr2_Chr03g0103541	protein_coding	0	0	0	0	0	0	NA	NA	1	1	1	1	NA	13	50	62	18	63	80	0.206349	0.225	3.14e-06	8.68e-07	7.39325e-05	1.89555e-05	high-stringency PEG
HanXRQr2_Chr03g0104091	protein_coding	0	0	0	0	0	0	NA	NA	1	1	1	1	NA	9	39	122	26	48	148	0.1875	0.175676	1.49e-05	2.99e-15	0.000325489	1.21137e-13	high-stringency PEG
HanXRQr2_Chr03g0105791	protein_coding	0	0	0	0	0	0	NA	NA	1	1	1	1	NA	0	27	90	6	27	96	0	0.0625	2.03e-07	1.01e-17	5.46654e-06	4.64748e-16	high-stringency PEG
HanXRQr2_Chr03g0110281	protein_coding	26	279	241	53	305	294	0.0852459	0.180272	1.47e-47	5.67e-28	1.68503e-45	4.88982e-26	high-stringency PEG	0	0	0	0	0	0	NA	NA	1	1	1	1	NA
HanXRQr2_Chr03g0111421	protein_coding	6	126	74	25	132	99	0.0454545	0.252525	1.55e-25	8.45e-07	9.35524e-24	2.09082e-05	high-stringency PEG	0	0	0	0	0	0	NA	NA	1	1	1	1	NA
HanXRQr2_Chr03g0115071	protein_coding	0	0	0	0	0	0	NA	NA	1	1	1	1	NA	5	23	22	4	28	26	0.178571	0.153846	0.000669732	0.00041542	0.0114574	0.00655535	high-stringency PEG
HanXRQr2_Chr03g0116761	protein_coding	34	120	80	11	154	91	0.220779	0.120879	4.21e-12	4.72e-13	1.35118e-10	1.93628e-11	high-stringency PEG	0	0	0	0	0	0	NA	NA	1	1	1	1	NA
HanXRQr2_Chr03g0117701	protein_coding	17	129	93	35	146	128	0.116438	0.273437	1.88e-20	2.95e-07	9.21191e-19	7.65909e-06	high-stringency PEG	0	0	0	0	0	0	NA	NA	1	1	1	1	NA
HanXRQr2_Chr03g0118121	protein_coding	13	88	127	50	101	177	0.128713	0.282486	8.47e-14	7.14e-09	3.00817e-12	2.13127e-07	high-stringency PEG	23	69	66	92	92	158	0.25	0.582278	1.62e-06	0.0385978	3.94792e-05	0.420746	Non
HanXRQr2_Chr03g0118131	protein_coding	25	5055	5783	151	5080	5934	0.00492126	0.0254466	0	0	0	0	high-stringency PEG	15	468	2862	406	483	3268	0.0310559	0.124235	2.13e-94	0	8.44801e-92	0	high-stringency PEG
HanXRQr2_Chr03g0118141	protein_coding	8	63	143	37	71	180	0.112676	0.205556	6.7e-11	2.77e-15	2.01133e-09	1.32467e-13	high-stringency PEG	7	72	46	22	79	68	0.0886076	0.323529	2.61e-13	0.00360935	1.12558e-11	0.0489447	low-stringency PEG
HanXRQr2_Chr03g0118361	protein_coding	0	0	0	0	0	0	NA	NA	1	1	1	1	NA	6	64	82	26	70	108	0.0857143	0.240741	4.14e-12	7.1e-08	1.64308e-10	1.72439e-06	high-stringency PEG
HanXRQr2_Chr03g0120711	protein_coding	58	585	306	53	643	359	0.0902022	0.147632	6.19e-96	1.14e-40	1.58644e-93	1.4801e-38	high-stringency PEG	126	669	296	74	795	370	0.158491	0.2	1.2e-82	8.17e-31	3.88684e-80	6.32689e-29	high-stringency PEG
HanXRQr2_Chr03g0120721	protein_coding	0	11	3	25	11	28	0	0.892857	0.000911129	3.22e-05	0.0140178	0.000661289	Non	16	88	52	0	104	52	0.153846	0	1.66e-12	5.55e-13	6.78683e-11	1.96492e-11	high-stringency PEG
HanXRQr2_Chr03g0122551	protein_coding	3	0	10	0	3	10	NA	0	0.0832655	0.00156542	0.834623	0.024796	NA	0	25	34	6	25	40	0	0.15	5.73e-07	9.55e-06	1.47495e-05	0.000183872	high-stringency PEG
HanXRQr2_Chr03g0122701	protein_coding	0	4	2	0	4	2	NA	NA	0.0455008	0.157301	0.489671	1	NA	0	72	102	0	72	102	0	0	2.15e-17	5.55e-24	1.18654e-15	3.31259e-22	high-stringency PEG
HanXRQr2_Chr03g0122921	protein_coding	0	0	0	0	0	0	NA	NA	1	1	1	1	NA	32	355	1234	72	387	1306	0.0826873	0.0551302	1.4e-60	7.77e-227	3.10837e-58	9.4175e-224	high-stringency PEG
HanXRQr2_Chr03g0123151	protein_coding	0	37	26	3	37	29	0	0.103448	1.18e-09	1.95e-05	3.25236e-08	0.000412228	high-stringency PEG	3	12	2	8	15	10	0.2	0.799999	0.0201368	0.0577798	0.257642	0.572232	Non
HanXRQr2_Chr03g0123171	protein_coding	14	58	57	10	72	67	0.194444	0.149254	2.15e-07	9.36e-09	4.94037e-06	2.76512e-07	high-stringency PEG	12	11	24	10	23	34	0.521739	0.294118	0.834827	0.0163513	1	0.187612	Non
HanXRQr2_Chr03g0124111	protein_coding	0	0	0	0	0	0	NA	NA	1	1	1	1	NA	19	52	12	0	71	12	0.267606	0	8.99e-05	0.000532011	0.0017654	0.00810152	high-stringency PEG
HanXRQr2_Chr03g0125791	protein_coding	10	441	445	115	451	560	0.0221729	0.205357	1.42e-91	3.37e-44	3.47946e-89	4.79396e-42	high-stringency PEG	30	203	320	28	233	348	0.128755	0.0804598	8.94e-30	3.18e-55	8.43838e-28	4.81961e-53	high-stringency PEG
HanXRQr2_Chr03g0127391	protein_coding	48	164	197	62	212	259	0.226415	0.239382	1.63e-15	4.92e-17	6.33082e-14	2.61333e-15	high-stringency PEG	6	35	78	16	41	94	0.146341	0.170213	5.93e-06	1.61e-10	0.000135285	4.86469e-09	high-stringency PEG
HanXRQr2_Chr03g0127401	protein_coding	34	92	80	33	126	113	0.269841	0.292035	2.38e-07	9.81e-06	5.44019e-06	0.000215946	low-stringency PEG	0	14	44	0	14	44	0	0	0.000182813	3.28e-11	0.00340708	1.03461e-09	high-stringency PEG
HanXRQr2_Chr03g0127591	protein_coding	4	382	444	12	386	456	0.0103627	0.0263158	1.72e-82	5.3e-91	3.76854e-80	2.01483e-88	high-stringency PEG	7	128	154	10	135	164	0.0518518	0.0609756	2.14e-25	2.46e-29	1.73152e-23	1.81346e-27	high-stringency PEG
HanXRQr2_Chr03g0127851	protein_coding	38	113	169	43	151	212	0.251656	0.20283	1.04e-09	4.98e-18	2.8718e-08	2.7797e-16	high-stringency PEG	36	80	122	50	116	172	0.310345	0.290698	4.4e-05	4.02e-08	0.000897448	9.97515e-07	low-stringency PEG
HanXRQr2_Chr03g0128681	protein_coding	2	47	51	11	49	62	0.0408163	0.177419	1.29e-10	3.77e-07	3.80453e-09	9.6595e-06	high-stringency PEG	2	16	16	0	18	16	0.111111	0	0.000967435	6.33e-05	0.0160574	0.00109575	high-stringency PEG
HanXRQr2_Chr03g0128691	protein_coding	206	526	535	303	732	838	0.281421	0.361575	2.81e-32	1.11e-15	2.11231e-30	5.41092e-14	low-stringency PEG	236	2768	714	46	3004	760	0.0785619	0.0605263	0	1.05e-129	0	4.82791e-127	high-stringency PEG
HanXRQr2_Chr03g0129221	protein_coding	14	260	342	24	274	366	0.0510949	0.0655738	5.87e-50	4.82e-62	7.13997e-48	1.06569e-59	high-stringency PEG	5	106	110	6	111	116	0.045045	0.0517241	9.11e-22	4.63e-22	6.41173e-20	2.57952e-20	high-stringency PEG
HanXRQr2_Chr03g0129901	protein_coding	62	2695	772	241	2757	1013	0.0224882	0.237907	0	1.72e-62	0	3.845e-60	high-stringency PEG	3	79	170	10	82	180	0.0365854	0.0555556	4.75e-17	8.7e-33	2.57497e-15	7.23215e-31	high-stringency PEG
HanXRQr2_Chr03g0130411	protein_coding	19	63	60	10	82	70	0.231707	0.142857	1.18e-06	2.28e-09	2.54379e-05	7.09709e-08	high-stringency PEG	18	243	306	26	261	332	0.0689655	0.0783133	4.33e-44	2.73e-53	6.20182e-42	3.94095e-51	high-stringency PEG
HanXRQr2_Chr03g0132471	protein_coding	111	131	79	138	242	217	0.458678	0.635945	0.198566	6.2e-05	1	0.00123067	Non	0	78	66	12	78	78	0	0.153846	1.03e-18	9.7e-10	6.1128e-17	2.76018e-08	high-stringency PEG
HanXRQr2_Chr03g0132681	protein_coding	29	1090	286	95	1119	381	0.025916	0.249344	8.89e-221	1.3e-22	8.37219e-218	9.0163e-21	high-stringency PEG	6	56	100	14	62	114	0.0967742	0.122807	2.15e-10	7.97e-16	7.49559e-09	3.32325e-14	high-stringency PEG
HanXRQr2_Chr03g0132941	protein_coding	43	473	340	154	516	494	0.0833333	0.311741	6.49e-80	5.83e-17	1.38824e-77	3.07076e-15	low-stringency PEG	58	921	270	58	979	328	0.0592441	0.176829	1.85e-167	1.19e-31	1.61073e-164	9.49127e-30	high-stringency PEG
HanXRQr2_Chr03g0135291	protein_coding	38	135	108	42	173	150	0.219653	0.28	1.65e-13	7.09e-08	5.73595e-12	1.94943e-06	high-stringency PEG	0	0	0	0	0	0	NA	NA	1	1	1	1	NA
HanXRQr2_Chr03g0136501	protein_coding	0	62	20	0	62	20	0	0	3.43e-15	7.74e-06	1.31752e-13	0.00017239	high-stringency PEG	6	4	38	2	10	40	0.599999	0.05	0.52709	1.25e-08	1	3.26256e-07	Non
HanXRQr2_Chr03g0136771	protein_coding	4	23	45	0	27	45	0.148148	0	0.000255632	1.97e-11	0.00426242	7.19514e-10	high-stringency PEG	4	114	12	98	118	110	0.0338983	0.890909	4.22e-24	2.41e-16	3.24991e-22	1.03286e-14	Non
HanXRQr2_Chr03g0137151	protein_coding	126	2455	2519	437	2581	2956	0.0488183	0.147835	0	7.77165260908281e-321	0	1.70949776668076e-317	high-stringency PEG	188	385	1398	270	573	1668	0.328098	0.161871	1.88e-16	6.54e-168	9.88379e-15	4.52092e-165	low-stringency PEG
HanXRQr2_Chr03g0137391	protein_coding	6	32	6	0	38	6	0.157895	NA	2.47e-05	0.014306	0.000464103	0.182092	NA	0	14	44	0	14	44	0	0	0.000182813	3.28e-11	0.00340708	1.03461e-09	high-stringency PEG
HanXRQr2_Chr03g0137411	protein_coding	8	31	71	17	39	88	0.205128	0.193182	0.000230553	8.59e-09	0.00386663	2.55027e-07	high-stringency PEG	36	19	44	32	55	76	0.654545	0.421053	0.0218895	0.168669	0.278745	1	Non
HanXRQr2_Chr03g0138261	protein_coding	0	37	30	11	37	41	0	0.268293	1.18e-09	0.00300427	3.25236e-08	0.0450436	high-stringency PEG	0	4	0	0	4	0	NA	NA	0.0455008	1	0.527208	1	NA
HanXRQr2_Chr04g0139221	protein_coding	5	299	210	4	304	214	0.0164474	0.0186916	8.56e-64	4.91e-45	1.3941e-61	7.18668e-43	high-stringency PEG	0	76	120	4	76	124	0	0.0322581	2.84e-18	2.07e-25	1.63749e-16	1.30784e-23	high-stringency PEG
HanXRQr2_Chr04g0140571	protein_coding	22	229	132	40	251	172	0.0876494	0.232558	5.17e-39	2.3e-12	4.69639e-37	8.96496e-11	high-stringency PEG	0	128	22	214	128	236	0	0.90678	1.12e-29	7.64e-36	1.05181e-27	7.01977e-34	Non
HanXRQr2_Chr04g0148651	protein_coding	1	0	0	0	1	0	NA	NA	0.317315	1	1	1	NA	4	85	52	2	89	54	0.0449438	0.037037	9.01e-18	1.02e-11	5.06266e-16	3.34009e-10	high-stringency PEG
HanXRQr2_Chr04g0151661	protein_coding	57	799	481	114	856	595	0.0665888	0.191597	6.79e-142	3.69e-51	3.01881e-139	6.1622e-49	high-stringency PEG	0	163	178	166	163	344	0	0.482558	2.5e-37	0.517634	2.95764e-35	1	Non
HanXRQr2_Chr04g0154571	protein_coding	34	603	363	23	637	386	0.0533752	0.0595855	1.52e-112	4.27e-67	4.83997e-110	1.03509e-64	high-stringency PEG	0	0	0	0	0	0	NA	NA	1	1	1	1	NA
HanXRQr2_Chr04g0155791	protein_coding	77	238	291	74	315	365	0.244444	0.20274	1.18e-19	6.74e-30	5.56528e-18	6.28489e-28	high-stringency PEG	0	0	0	0	0	0	NA	NA	1	1	1	1	NA
HanXRQr2_Chr04g0156241	protein_coding	0	35	19	2	35	21	0	0.0952381	3.3e-09	0.000207503	8.79087e-08	0.00378124	high-stringency PEG	0	34	34	50	34	84	0	0.595238	5.51e-09	0.0808556	1.70935e-07	0.786968	Non
HanXRQr2_Chr04g0156581	protein_coding	7	73	124	26	80	150	0.0875	0.173333	1.59e-13	1.23e-15	5.56507e-12	5.98254e-14	high-stringency PEG	0	15	4	38	15	42	0	0.904762	0.000107512	1.55e-07	0.00207976	3.61094e-06	Non
HanXRQr2_Chr04g0169611	protein_coding	2	17	39	5	19	44	0.105263	0.113636	0.000579067	2.96e-07	0.00919151	7.68584e-06	high-stringency PEG	0	0	0	0	0	0	NA	NA	1	1	1	1	NA
HanXRQr2_Chr04g0169791	protein_coding	50	126	76	23	176	99	0.284091	0.232323	1.01e-08	1e-07	2.59385e-07	2.70982e-06	high-stringency PEG	0	0	0	0	0	0	NA	NA	1	1	1	1	NA
HanXRQr2_Chr04g0170431	protein_coding	58	413	310	53	471	363	0.123142	0.146006	3.84e-60	1.82e-41	5.89506e-58	2.40105e-39	high-stringency PEG	0	852	222	496	852	718	0	0.690808	2.67e-187	1.52e-24	2.90011e-184	9.31253e-23	Non
HanXRQr2_Chr04g0170441	protein_coding	32	294	163	34	326	197	0.0981595	0.172589	1.03e-47	3.9e-20	1.196e-45	2.40919e-18	high-stringency PEG	0	295	84	122	295	206	0	0.592233	4.05e-66	0.00810689	9.83372e-64	0.101184	Non
HanXRQr2_Chr04g0170491	lncRNA	0	0	0	0	0	0	NA	NA	1	1	1	1	NA	1	22	36	4	23	40	0.0434782	0.1	1.19e-05	4.2e-07	0.000264163	9.43565e-06	high-stringency PEG
HanXRQr2_Chr04g0171191	protein_coding	3	33	122	9	36	131	0.0833333	0.0687023	5.73e-07	5.46e-23	1.27179e-05	3.84404e-21	high-stringency PEG	0	21	4	38	21	42	0	0.904762	4.59e-06	1.55e-07	0.000105584	3.61094e-06	Non
HanXRQr2_Chr04g0171521	protein_coding	23	96	44	12	119	56	0.193277	0.214286	2.2e-11	1.9e-05	6.83761e-10	0.000403972	high-stringency PEG	0	0	0	0	0	0	NA	NA	1	1	1	1	NA
HanXRQr2_Chr04g0173171	protein_coding	67	286	401	118	353	519	0.189802	0.22736	2.13e-31	1.98e-35	1.56584e-29	2.23358e-33	high-stringency PEG	0	0	0	0	0	0	NA	NA	1	1	1	1	NA
HanXRQr2_Chr04g0174371	protein_coding	0	38	62	3	38	65	0	0.0461538	7.07e-10	2.52e-13	1.9764e-08	1.04787e-11	high-stringency PEG	0	0	0	0	0	0	NA	NA	1	1	1	1	NA
HanXRQr2_Chr04g0174801	protein_coding	3	35	45	8	38	53	0.0789473	0.150943	2.09e-07	3.73e-07	4.79577e-06	9.54437e-06	high-stringency PEG	8	1	28	0	9	28	NA	0	0.0196308	1.21e-07	0.251939	2.84606e-06	NA
HanXRQr2_Chr04g0176061	protein_coding	0	0	0	0	0	0	NA	NA	1	1	1	1	NA	18	129	76	12	147	88	0.122449	0.136364	5.43e-20	8.95e-12	3.49104e-18	2.94705e-10	high-stringency PEG
HanXRQr2_Chr04g0176601	protein_coding	9	104	38	15	113	53	0.079646	0.283019	4e-19	0.00158153	1.84209e-17	0.0250275	high-stringency PEG	127	1167	332	234	1294	566	0.0981453	0.413428	8.63e-184	3.8e-05	8.69367e-181	0.000690855	low-stringency PEG
HanXRQr2_Chr04g0176611	protein_coding	113	485	286	131	598	417	0.188963	0.314149	2.93e-52	3.19e-14	3.76799e-50	1.41814e-12	low-stringency PEG	170	644	364	62	814	426	0.208845	0.14554	5.55e-62	1.76e-48	1.26342e-59	2.24199e-46	high-stringency PEG
HanXRQr2_Chr04g0177141	protein_coding	6	319	189	55	325	244	0.0184615	0.22541	1.6e-67	9.61e-18	2.7873e-65	5.28704e-16	high-stringency PEG	0	75	8	28	75	36	0	0.777778	4.71e-18	0.000858124	2.6839e-16	0.0128407	Non
HanXRQr2_Chr04g0177591	protein_coding	8	99	51	14	107	65	0.0747663	0.215385	1.4e-18	4.45e-06	6.29466e-17	0.000101854	high-stringency PEG	14	21	36	12	35	48	0.4	0.25	0.236724	0.000532007	1	0.00810152	Non
HanXRQr2_Chr04g0177601	protein_coding	115	296	687	188	411	875	0.279805	0.214857	4.33e-19	7.57e-64	1.99312e-17	1.73392e-61	high-stringency PEG	102	116	132	26	218	158	0.46789	0.164557	0.343028	3.37e-17	1	1.51854e-15	Non
HanXRQr2_Chr04g0177821	protein_coding	75	1082	998	257	1157	1255	0.0648228	0.204781	1.29e-192	3.76e-97	9.66035e-190	1.54116e-94	high-stringency PEG	156	326	328	112	482	440	0.323651	0.254545	9.69e-15	7.24e-25	4.59579e-13	4.48241e-23	low-stringency PEG
HanXRQr2_Chr04g0177831	protein_coding	267	852	762	141	1119	903	0.238606	0.156146	1.77e-68	7.07e-95	3.12385e-66	2.81386e-92	high-stringency PEG	362	565	640	176	927	816	0.390507	0.215686	2.6e-11	2.49e-59	9.73813e-10	4.10302e-57	low-stringency PEG
HanXRQr2_Chr04g0177901	protein_coding	48	179	649	167	227	816	0.211454	0.204657	3.48e-18	7.06e-64	1.53449e-16	1.6222e-61	high-stringency PEG	221	318	840	216	539	1056	0.410019	0.204545	2.94e-05	3.54e-82	0.000615539	8.58279e-80	low-stringency PEG
HanXRQr2_Chr04g0177991	protein_coding	0	0	0	0	0	0	NA	NA	1	1	1	1	NA	0	24	414	6	24	420	0	0.0142857	9.63e-07	3.44e-88	2.41744e-05	9.25636e-86	high-stringency PEG
HanXRQr2_Chr04g0178131	protein_coding	2	30	89	6	32	95	0.0625	0.0631579	7.43e-07	1.66e-17	1.63329e-05	9.03493e-16	high-stringency PEG	5	270	152	4	275	156	0.0181818	0.025641	1.76e-57	2.17e-32	3.68415e-55	1.77785e-30	high-stringency PEG
HanXRQr2_Chr04g0178811	protein_coding	78	220	142	56	298	198	0.261745	0.282828	1.94e-16	9.85e-10	7.81178e-15	3.1583e-08	high-stringency PEG	92	85	30	6	177	36	0.519774	0.166667	0.598782	6.33e-05	1	0.00109575	Non
HanXRQr2_Chr04g0179251	protein_coding	192	745	1246	230	937	1476	0.204909	0.155827	5.93e-73	4.12e-154	1.12219e-70	3.21765e-151	high-stringency PEG	79	133	128	44	212	172	0.372641	0.255814	0.000208297	1.5e-10	0.00386309	4.56403e-09	low-stringency PEG
HanXRQr2_Chr04g0183291	protein_coding	148	647	575	720	795	1295	0.186164	0.555985	4.37e-70	5.59e-05	8.02322e-68	0.00111666	Non	123	475	4886	1522	598	6408	0.205686	0.237516	5.62e-47	0	8.72383e-45	0	high-stringency PEG
HanXRQr2_Chr04g0183611	protein_coding	0	0	0	0	0	0	NA	NA	1	1	1	1	NA	0	14	14	0	14	14	0	0	0.000182813	0.000182813	0.00340708	0.00298336	high-stringency PEG
HanXRQr2_Chr04g0184631	protein_coding	3	34	78	21	37	99	0.0810811	0.212121	3.46e-07	1.01e-08	7.82178e-06	2.97837e-07	high-stringency PEG	40	60	64	34	100	98	0.4	0.346939	0.0455003	0.00244184	0.527208	0.0340631	low-stringency PEG
HanXRQr2_Chr04g0187451	protein_coding	29	173	145	27	202	172	0.143564	0.156977	3.99e-24	2.31e-19	2.29341e-22	1.38868e-17	high-stringency PEG	13	163	348	134	176	482	0.0738636	0.278008	1.22e-29	1.89e-22	1.13577e-27	1.06924e-20	high-stringency PEG
HanXRQr2_Chr04g0188431	protein_coding	3	3437	1851	0	3440	1851	0.000872093	0	0	0	0	0	high-stringency PEG	0	523	366	0	523	366	0	0	9.42e-116	1.39e-81	4.94996e-113	3.33003e-79	high-stringency PEG
HanXRQr2_Chr04g0188451	protein_coding	4	194	134	0	198	134	0.020202	0	1.51e-41	5.46e-31	1.45146e-39	5.25531e-29	high-stringency PEG	0	5	0	0	5	0	NA	NA	0.0253476	1	0.314445	1	NA
HanXRQr2_Chr04g0191451	protein_coding	11	26	34	12	37	46	0.297297	0.26087	0.0136637	0.00117979	0.170541	0.0191634	low-stringency PEG	13	106	64	10	119	74	0.109244	0.135135	1.52e-17	3.44e-10	8.49925e-16	1.0185e-08	high-stringency PEG
HanXRQr2_Chr05g0194371	protein_coding	0	0	0	0	0	0	NA	NA	1	1	1	1	NA	31	103	254	20	134	274	0.231343	0.0729927	4.98e-10	2.26e-45	1.68947e-08	2.67291e-43	high-stringency PEG
HanXRQr2_Chr05g0196861	protein_coding	0	0	4	12	0	16	NA	0.75	1	0.0455004	1	0.507848	NA	0	16	24	0	16	24	0	0	6.33e-05	9.63e-07	0.00126334	2.06263e-05	high-stringency PEG
HanXRQr2_Chr05g0198231	protein_coding	13	250	52	28	263	80	0.0494297	0.35	2.29e-48	0.00729037	2.68294e-46	0.101193	low-stringency PEG	1	283	168	2	284	170	0.00352113	0.0117647	7.46e-63	3.95e-37	1.72172e-60	3.75216e-35	high-stringency PEG
HanXRQr2_Chr05g0199531	protein_coding	7	3	13	1	10	14	0.699999	0.0714285	0.205904	0.00134065	1	0.0216334	Non	0	72	26	4	72	30	0	0.133333	2.15e-17	5.9e-05	1.18654e-15	0.00105037	high-stringency PEG
HanXRQr2_Chr05g0204201	protein_coding	0	0	0	0	0	0	NA	NA	1	1	1	1	NA	7	32	36	0	39	36	0.179487	0	6.25e-05	1.97e-09	0.00125533	5.4777e-08	high-stringency PEG
HanXRQr2_Chr05g0205821	protein_coding	0	0	0	0	0	0	NA	NA	1	1	1	1	NA	47	217	130	42	264	172	0.17803	0.244186	1.28e-25	1.95e-11	1.04933e-23	6.27414e-10	high-stringency PEG
HanXRQr2_Chr05g0206131	protein_coding	0	0	0	0	0	0	NA	NA	1	1	1	1	NA	21	84	52	12	105	64	0.2	0.1875	7.84e-10	5.73e-07	2.60299e-08	1.26976e-05	high-stringency PEG
HanXRQr2_Chr05g0208201	protein_coding	0	0	0	0	0	0	NA	NA	1	1	1	1	NA	20	98	132	18	118	150	0.169492	0.12	6.95e-13	1.3e-20	2.90906e-11	6.85698e-19	high-stringency PEG
HanXRQr2_Chr05g0213031	protein_coding	13	23	44	39	36	83	0.361111	0.469879	0.0955808	0.583128	0.946492	1	Non	7	43	86	16	50	102	0.14	0.156863	3.56e-07	4.18e-12	9.35987e-06	1.3974e-10	high-stringency PEG
HanXRQr2_Chr05g0213131	protein_coding	15	107	127	42	122	169	0.122951	0.248521	8.13e-17	6.22e-11	3.35214e-15	2.18476e-09	high-stringency PEG	129	139	78	40	268	118	0.481343	0.338983	0.541301	0.000468439	1	0.00736558	Non
HanXRQr2_Chr05g0213701	protein_coding	1	108	73	14	109	87	0.00917431	0.16092	1.2e-24	2.52e-10	6.99842e-23	8.48896e-09	high-stringency PEG	0	0	0	0	0	0	NA	NA	1	1	1	1	NA
HanXRQr2_Chr05g0215381	protein_coding	0	0	0	0	0	0	NA	NA	1	1	1	1	NA	0	45	26	8	45	34	0	0.235294	1.97e-11	0.00202206	7.42882e-10	0.0283444	high-stringency PEG
HanXRQr2_Chr05g0215411	protein_coding	0	0	0	0	0	0	NA	NA	1	1	1	1	NA	18	85	58	16	103	74	0.174757	0.216216	4.06e-11	1.05e-06	1.50063e-09	2.23929e-05	high-stringency PEG
HanXRQr2_Chr05g0215451	protein_coding	0	0	0	0	0	0	NA	NA	1	1	1	1	NA	2	99	64	6	101	70	0.019802	0.0857143	4.83e-22	4.14e-12	3.43398e-20	1.38524e-10	high-stringency PEG
HanXRQr2_Chr05g0215461	protein_coding	0	0	0	0	0	0	NA	NA	1	1	1	1	NA	9	552	2308	110	561	2418	0.0160428	0.0454921	2.59e-116	0	1.36953e-113	0	high-stringency PEG
HanXRQr2_Chr05g0216241	protein_coding	1	125	171	21	126	192	0.00793651	0.109375	2.27e-28	2.61e-27	1.51186e-26	2.20735e-25	high-stringency PEG	0	0	0	0	0	0	NA	NA	1	1	1	1	NA
HanXRQr2_Chr05g0219361	protein_coding	6	97	164	29	103	193	0.0582524	0.150259	3.06e-19	2.54e-22	1.42065e-17	1.73395e-20	high-stringency PEG	24	15	68	0	39	68	0.615384	0	0.149541	1.63e-16	1	7.08462e-15	Non
HanXRQr2_Chr05g0219381	protein_coding	15	264	371	45	279	416	0.0537634	0.108173	2.96e-50	1.67e-57	3.63515e-48	3.33192e-55	high-stringency PEG	12	214	298	6	226	304	0.0530973	0.0197368	3.68e-41	5.92e-63	4.87233e-39	1.04629e-60	high-stringency PEG
HanXRQr2_Chr05g0222281	protein_coding	38	406	243	71	444	314	0.0855856	0.226115	2.67e-68	2.83e-22	4.69845e-66	1.92826e-20	high-stringency PEG	0	0	0	0	0	0	NA	NA	1	1	1	1	NA
HanXRQr2_Chr05g0222401	protein_coding	15	125	134	36	140	170	0.107143	0.211765	1.45e-20	5.64e-14	7.16137e-19	2.46034e-12	high-stringency PEG	12	88	32	36	100	68	0.12	0.529412	2.96e-14	0.627626	1.3593e-12	1	Non
HanXRQr2_Chr05g0223651	protein_coding	0	0	0	0	0	0	NA	NA	1	1	1	1	NA	24	63	54	0	87	54	0.275862	0	2.9e-05	2e-13	0.000607673	7.26105e-12	high-stringency PEG
HanXRQr2_Chr05g0224501	protein_coding	1	11	11	3	12	14	0.0833333	0.214286	0.00389245	0.0325096	0.0539476	0.383161	high-stringency PEG	11	53	30	6	64	36	0.171875	0.166667	1.52e-07	6.33e-05	4.12912e-06	0.00109575	high-stringency PEG
HanXRQr2_Chr05g0224661	lncRNA	0	0	0	0	0	0	NA	NA	1	1	1	1	NA	0	22	116	30	22	146	0	0.205479	2.73e-06	1.1e-12	6.46166e-05	3.84619e-11	high-stringency PEG
HanXRQr2_Chr05g0224881	protein_coding	0	0	0	0	0	0	NA	NA	1	1	1	1	NA	53	146	230	30	199	260	0.266332	0.115385	4.32e-11	2.5e-35	1.58938e-09	2.2491e-33	high-stringency PEG
HanXRQr2_Chr05g0225511	protein_coding	0	0	0	0	0	0	NA	NA	1	1	1	1	NA	9	116	18	0	125	18	0.072	0	1.07e-21	2.21e-05	7.47606e-20	0.000408698	high-stringency PEG
HanXRQr2_Chr05g0227141	protein_coding	0	24	20	3	24	23	0	0.130435	9.63e-07	0.000392995	2.08939e-05	0.00694048	high-stringency PEG	49	176	164	56	225	220	0.217778	0.254545	2.53e-17	3.3e-13	1.39045e-15	1.18505e-11	high-stringency PEG
HanXRQr2_Chr05g0227151	protein_coding	0	0	0	0	0	0	NA	NA	1	1	1	1	NA	20	125	102	4	145	106	0.137931	0.0377358	2.79e-18	1.76e-21	1.61025e-16	9.55815e-20	high-stringency PEG
HanXRQr2_Chr05g0227591	protein_coding	0	0	0	0	0	0	NA	NA	1	1	1	1	NA	64	660	570	136	724	706	0.0883978	0.192635	1.04e-108	5.67e-60	5.20227e-106	9.42768e-58	high-stringency PEG
HanXRQr2_Chr05g0227971	protein_coding	9	65	30	2	74	32	0.121622	0.0625	7.52e-11	7.43e-07	2.25509e-09	1.84918e-05	high-stringency PEG	0	91	134	4	91	138	0	0.0289855	1.44e-21	1.83e-28	1.00412e-19	1.30207e-26	high-stringency PEG
HanXRQr2_Chr05g0229361	protein_coding	0	0	0	0	0	0	NA	NA	1	1	1	1	NA	12	47	66	20	59	86	0.20339	0.232558	5.2e-06	7.04e-07	0.00011905	1.54613e-05	high-stringency PEG
HanXRQr2_Chr05g0229671	protein_coding	0	0	0	0	0	0	NA	NA	1	1	1	1	NA	118	487	1246	284	605	1530	0.195041	0.185621	7.13e-51	1.46e-133	1.24088e-48	7.07369e-131	high-stringency PEG
HanXRQr2_Chr05g0229681	protein_coding	0	0	0	0	0	0	NA	NA	1	1	1	1	NA	3	17	18	4	20	22	0.15	0.181818	0.00174513	0.00283756	0.027806	0.038908	high-stringency PEG
HanXRQr2_Chr05g0230051	protein_coding	0	0	0	0	0	0	NA	NA	1	1	1	1	NA	9	319	194	16	328	210	0.027439	0.0761905	1.11e-65	1.12e-34	2.68299e-63	9.78358e-33	high-stringency PEG
HanXRQr2_Chr05g0230091	protein_coding	0	0	0	0	0	0	NA	NA	1	1	1	1	NA	54	144	394	40	198	434	0.272727	0.0921659	1.59e-10	9.33e-65	5.59626e-09	1.72075e-62	high-stringency PEG
HanXRQr2_Chr05g0231561	protein_coding	41	288	337	61	329	398	0.12462	0.153266	3.15e-42	1.58e-43	3.10451e-40	2.18388e-41	high-stringency PEG	16	129	142	168	145	310	0.110345	0.541935	6.34e-21	0.139756	4.3072e-19	1	Non
HanXRQr2_Chr05g0233111	protein_coding	25	100	59	4	125	63	0.2	0.0634921	1.97e-11	4.23e-12	6.12484e-10	1.61588e-10	high-stringency PEG	1	17	24	10	18	34	0.0555555	0.294118	0.000162442	0.0163513	0.00308032	0.187612	low-stringency PEG
HanXRQr2_Chr05g0234071	protein_coding	47	534	442	160	581	602	0.080895	0.265781	9e-91	1.42e-30	2.19276e-88	1.35311e-28	high-stringency PEG	0	0	0	0	0	0	NA	NA	1	1	1	1	NA
HanXRQr2_Chr05g0234091	protein_coding	10	58	170	14	68	184	0.147059	0.076087	5.85e-09	1.31e-30	1.53219e-07	1.24901e-28	high-stringency PEG	0	0	0	0	0	0	NA	NA	1	1	1	1	NA
HanXRQr2_Chr05g0234341	protein_coding	9	100	61	15	109	76	0.0825688	0.197368	2.88e-18	1.32e-07	1.2735e-16	3.51521e-06	high-stringency PEG	0	0	0	0	0	0	NA	NA	1	1	1	1	NA
HanXRQr2_Chr05g0234371	protein_coding	0	29	43	3	29	46	0	0.0652174	7.24e-08	3.69e-09	1.72757e-06	1.12709e-07	high-stringency PEG	0	0	0	0	0	0	NA	NA	1	1	1	1	NA
HanXRQr2_Chr05g0235871	protein_coding	0	0	0	0	0	0	NA	NA	1	1	1	1	NA	72	828	1070	80	900	1150	0.08	0.0695652	4.01e-140	2.34e-187	2.65733e-137	2.13012e-184	high-stringency PEG
HanXRQr2_Chr05g0237351	protein_coding	8	96	119	13	104	132	0.0769231	0.0984848	6.18e-18	2.81e-20	2.70593e-16	1.74269e-18	high-stringency PEG	744	2816	1430	2094	3560	3524	0.208989	0.594211	3.11e-264	4.81e-29	5.19097e-261	3.49863e-27	Non
HanXRQr2_Chr06g0238381	protein_coding	1	192	145	23	193	168	0.00518135	0.136905	5.2e-43	4.84e-21	5.23155e-41	3.10777e-19	high-stringency PEG	0	0	0	0	0	0	NA	NA	1	1	1	1	NA
HanXRQr2_Chr06g0238401	lncRNA	3	80	73	18	83	91	0.0361446	0.197802	2.87e-17	8.14e-09	1.21106e-15	2.4183e-07	high-stringency PEG	0	0	0	0	0	0	NA	NA	1	1	1	1	NA
HanXRQr2_Chr06g0239651	protein_coding	30	629	375	165	659	540	0.0455235	0.305556	2.02e-120	1.61e-19	7.14155e-118	9.7009e-18	low-stringency PEG	32	106	130	28	138	158	0.231884	0.177215	2.99e-10	4.87e-16	1.02764e-08	2.05301e-14	high-stringency PEG
HanXRQr2_Chr06g0242501	protein_coding	11	67	88	26	78	114	0.141026	0.22807	2.29e-10	6.37e-09	6.61545e-09	1.90832e-07	high-stringency PEG	26	76	42	22	102	64	0.254902	0.34375	7.39e-07	0.0124193	1.8818e-05	0.151813	low-stringency PEG
HanXRQr2_Chr06g0242801	protein_coding	11	76	83	36	87	119	0.126437	0.302521	3.2e-12	1.64e-05	1.03413e-10	0.000351584	low-stringency PEG	89	382	312	88	471	400	0.18896	0.22	1.55e-41	4.08e-29	2.07082e-39	2.97394e-27	high-stringency PEG
HanXRQr2_Chr06g0243141	protein_coding	1	151	57	2	152	59	0.00657895	0.0338983	4.68e-34	8.04e-13	3.68119e-32	3.24383e-11	high-stringency PEG	0	0	0	0	0	0	NA	NA	1	1	1	1	NA
HanXRQr2_Chr06g0245081	protein_coding	17	57	88	10	74	98	0.22973	0.102041	3.32e-06	3.3e-15	6.84206e-05	1.56405e-13	high-stringency PEG	8	18	4	8	26	12	0.307692	0.666666	0.0498603	0.248213	0.573033	1	Non
HanXRQr2_Chr06g0246721	protein_coding	14	47	229	51	61	280	0.229508	0.182143	2.39e-05	1.99e-26	0.000449902	1.61765e-24	high-stringency PEG	0	0	0	0	0	0	NA	NA	1	1	1	1	NA
HanXRQr2_Chr06g0247121	protein_coding	0	0	0	0	0	0	NA	NA	1	1	1	1	NA	7	105	58	4	112	62	0.0625	0.0645161	2.04e-20	6.98e-12	1.34071e-18	2.31067e-10	high-stringency PEG
HanXRQr2_Chr06g0248021	protein_coding	14	206	114	24	220	138	0.0636364	0.173913	2.52e-38	1.84e-14	2.2524e-36	8.34277e-13	high-stringency PEG	0	0	0	0	0	0	NA	NA	1	1	1	1	NA
HanXRQr2_Chr06g0248081	protein_coding	0	0	0	0	0	0	NA	NA	1	1	1	1	NA	28	112	62	24	140	86	0.2	0.27907	1.25e-12	4.17e-05	5.16833e-11	0.000757263	high-stringency PEG
HanXRQr2_Chr06g0248681	protein_coding	0	0	0	0	0	0	NA	NA	1	1	1	1	NA	22	290	404	64	312	468	0.0705128	0.136752	5.38e-52	1.17e-55	9.64636e-50	1.78471e-53	high-stringency PEG
HanXRQr2_Chr06g0250041	protein_coding	137	1907	1239	426	2044	1665	0.0670254	0.255856	0	2.5e-88	0	9.34548e-86	high-stringency PEG	7	30	16	8	37	24	0.189189	0.333333	0.000156089	0.102471	0.00297674	0.985073	Non
HanXRQr2_Chr06g0250151	protein_coding	43	1753	1136	193	1796	1329	0.0239421	0.145222	0	1.56e-147	0	1.15324e-144	high-stringency PEG	0	0	0	0	0	0	NA	NA	1	1	1	1	NA
HanXRQr2_Chr06g0254591	protein_coding	0	0	0	0	0	0	NA	NA	1	1	1	1	NA	6	33	50	2	39	52	0.153846	0.0384615	1.54e-05	2.81e-11	0.000335225	8.90834e-10	high-stringency PEG
HanXRQr2_Chr06g0254611	protein_coding	0	0	0	0	0	0	NA	NA	1	1	1	1	NA	4	25	132	20	29	152	0.137931	0.131579	9.64e-05	1.04e-19	0.00188656	5.31456e-18	high-stringency PEG
HanXRQr2_Chr06g0255601	protein_coding	12	269	104	32	281	136	0.0427046	0.235294	4.72e-53	6.66e-10	6.14779e-51	2.16965e-08	high-stringency PEG	0	0	0	0	0	0	NA	NA	1	1	1	1	NA
HanXRQr2_Chr06g0255881	protein_coding	0	0	0	0	0	0	NA	NA	1	1	1	1	NA	6	119	60	16	125	76	0.048	0.210526	5.14e-24	4.48e-07	3.94688e-22	1.00255e-05	high-stringency PEG
HanXRQr2_Chr06g0257691	protein_coding	6	22	67	8	28	75	0.214286	0.106667	0.00249692	9.58e-12	0.0359597	3.57662e-10	high-stringency PEG	0	0	0	0	0	0	NA	NA	1	1	1	1	NA
HanXRQr2_Chr06g0260041	protein_coding	0	0	0	0	0	0	NA	NA	1	1	1	1	NA	13	65	222	4	78	226	0.166667	0.0176991	3.91e-09	1.19e-47	1.2231e-07	1.48424e-45	high-stringency PEG
HanXRQr2_Chr06g0260101	protein_coding	0	0	0	0	0	0	NA	NA	1	1	1	1	NA	45	170	132	4	215	136	0.209302	0.0294118	1.53e-17	4.99e-28	8.52051e-16	3.48756e-26	high-stringency PEG
HanXRQr2_Chr06g0260151	protein_coding	0	0	0	0	0	0	NA	NA	1	1	1	1	NA	1	26	104	12	27	116	0.037037	0.103448	1.5e-06	1.32e-17	3.68631e-05	6.06273e-16	high-stringency PEG
HanXRQr2_Chr06g0265591	protein_coding	141	439	173	73	580	246	0.243103	0.296748	3.62e-35	1.82e-10	2.94648e-33	6.18577e-09	low-stringency PEG	39	177	248	52	216	300	0.180556	0.173333	6.02e-21	1.09e-29	4.08866e-19	8.16205e-28	high-stringency PEG
HanXRQr2_Chr06g0267401	protein_coding	491	954	1159	324	1445	1483	0.339792	0.218476	3.97e-34	2.98e-104	3.13008e-32	1.39158e-101	low-stringency PEG	156	1026	552	134	1182	686	0.13198	0.195335	2.8e-141	2.45e-57	1.8853e-138	3.87046e-55	high-stringency PEG
HanXRQr2_Chr06g0267561	protein_coding	5	34	72	21	39	93	0.128205	0.225806	3.42e-06	1.23e-07	7.03651e-05	3.30583e-06	high-stringency PEG	110	53	44	46	163	90	0.674847	0.511111	8.02e-06	0.833029	0.000180747	1	Non
HanXRQr2_Chr06g0277521	protein_coding	10	50	129	15	60	144	0.166667	0.104167	2.42e-07	2.1e-21	5.52881e-06	1.36744e-19	high-stringency PEG	47	287	106	8	334	114	0.140719	0.0701754	2.15e-39	4.37e-20	2.68558e-37	2.25188e-18	high-stringency PEG
HanXRQr2_Chr07g0283991	protein_coding	3	59	47	11	62	58	0.0483871	0.189655	1.14e-12	2.28e-06	3.81168e-11	5.37644e-05	high-stringency PEG	18	99	96	14	117	110	0.153846	0.127273	6.97e-14	5.35e-15	3.12848e-12	2.13465e-13	high-stringency PEG
HanXRQr2_Chr07g0284421	protein_coding	4	22	46	7	26	53	0.153846	0.132075	0.00041542	8.46e-08	0.00673723	2.3083e-06	high-stringency PEG	71	196	320	118	267	438	0.265918	0.269406	2.01e-14	4.82e-22	9.35235e-13	2.68624e-20	high-stringency PEG
HanXRQr2_Chr07g0290071	lncRNA	20	52	50	17	72	67	0.277778	0.253731	0.000162441	5.54e-05	0.00277727	0.00110625	high-stringency PEG	0	0	0	0	0	0	NA	NA	1	1	1	1	NA
HanXRQr2_Chr07g0291811	protein_coding	0	73	78	25	73	103	0	0.242718	1.3e-17	1.77e-07	5.58616e-16	4.67932e-06	high-stringency PEG	0	6	12	0	6	12	NA	0	0.014306	0.000532011	0.187341	0.00810152	NA
HanXRQr2_Chr07g0293581	protein_coding	100	544	262	67	644	329	0.15528	0.203647	1.54e-68	5.88e-27	2.71931e-66	4.87232e-25	high-stringency PEG	74	95	56	16	169	72	0.43787	0.222222	0.106227	2.43e-06	1	5.02572e-05	Non
HanXRQr2_Chr07g0293741	protein_coding	2	124	143	29	126	172	0.015873	0.168605	1.63e-27	3.55e-18	1.04814e-25	1.99443e-16	high-stringency PEG	2	64	18	0	66	18	0.030303	0	2.32e-14	2.21e-05	1.0737e-12	0.000408698	high-stringency PEG
HanXRQr2_Chr07g0302141	protein_coding	0	0	0	0	0	0	NA	NA	1	1	1	1	NA	2	77	108	26	79	134	0.0253165	0.19403	3.22e-17	1.4e-12	1.76931e-15	4.87943e-11	high-stringency PEG
HanXRQr2_Chr07g0303761	protein_coding	5	54	167	16	59	183	0.0847457	0.0874317	1.78e-10	6.24e-29	5.18994e-09	5.6204e-27	high-stringency PEG	0	0	0	0	0	0	NA	NA	1	1	1	1	NA
HanXRQr2_Chr07g0304681	protein_coding	0	0	0	0	0	0	NA	NA	1	1	1	1	NA	1	33	46	10	34	56	0.0294118	0.178571	4.07e-08	1.5e-06	1.1724e-06	3.16985e-05	high-stringency PEG
HanXRQr2_Chr07g0305661	protein_coding	0	0	0	0	0	0	NA	NA	1	1	1	1	NA	54	143	368	28	197	396	0.274112	0.0707071	2.28e-10	1.9e-65	7.94451e-09	3.56589e-63	high-stringency PEG
HanXRQr2_Chr07g0305941	protein_coding	28	426	554	179	454	733	0.061674	0.244202	7.33e-78	1.26e-43	1.52393e-75	1.75207e-41	high-stringency PEG	46	290	180	44	336	224	0.136905	0.196429	1.99e-40	1.02e-19	2.55922e-38	5.1978e-18	high-stringency PEG
HanXRQr2_Chr07g0307191	protein_coding	15	259	154	147	274	301	0.0547445	0.488372	3.54e-49	0.6866	4.23613e-47	1	Non	39	166	124	42	205	166	0.190244	0.253012	7.31e-19	1.96e-10	4.39605e-17	5.90414e-09	high-stringency PEG
HanXRQr2_Chr07g0307471	protein_coding	0	26	11	0	26	11	0	0	3.41e-07	0.000911129	7.72769e-06	0.0150988	high-stringency PEG	0	0	0	0	0	0	NA	NA	1	1	1	1	NA
HanXRQr2_Chr07g0307521	protein_coding	691	664	618	354	1355	972	0.509963	0.364198	0.46326	2.5e-17	1	1.34852e-15	Non	34	159	538	210	193	748	0.176166	0.280749	2.31e-19	3.87e-33	1.42613e-17	3.24025e-31	high-stringency PEG
HanXRQr2_Chr07g0307551	protein_coding	24	86	42	42	110	84	0.218182	0.5	3.39e-09	1	9.0319e-08	1	Non	10	62	54	12	72	66	0.138889	0.181818	8.88e-10	2.34e-07	2.93766e-08	5.38904e-06	high-stringency PEG
HanXRQr2_Chr07g0307861	protein_coding	0	0	0	0	0	0	NA	NA	1	1	1	1	NA	7	29	42	6	36	48	0.194444	0.125	0.000245734	2.03e-07	0.0045173	4.69658e-06	high-stringency PEG
HanXRQr2_Chr07g0309761	protein_coding	58	419	454	80	477	534	0.121593	0.149813	2.27e-61	6.48e-59	3.53487e-59	1.35092e-56	high-stringency PEG	15	99	220	2	114	222	0.131579	0.00900901	3.62e-15	1.78e-48	1.7721e-13	2.26326e-46	high-stringency PEG
HanXRQr2_Chr07g0310201	protein_coding	36	787	572	160	823	732	0.0437424	0.218579	4.71e-151	2.31e-52	2.32733e-148	4.00878e-50	high-stringency PEG	0	0	0	0	0	0	NA	NA	1	1	1	1	NA
HanXRQr2_Chr07g0312221	protein_coding	16	79	160	37	95	197	0.168421	0.187817	1.02e-10	1.89e-18	3.03678e-09	1.08326e-16	high-stringency PEG	37	121	244	122	158	366	0.234177	0.333333	2.35e-11	1.81e-10	8.80573e-10	5.45191e-09	low-stringency PEG
HanXRQr2_Chr08g0319081	protein_coding	17	92	114	38	109	152	0.155963	0.25	6.79e-13	7.07e-10	2.29151e-11	2.29024e-08	high-stringency PEG	3	19	22	20	22	42	0.136364	0.47619	0.000646753	0.757621	0.0110802	1	Non
HanXRQr2_Chr08g0320281	protein_coding	22	278	524	32	300	556	0.0733333	0.057554	1.97e-49	1.1e-96	2.36545e-47	4.49973e-94	high-stringency PEG	0	0	0	0	0	0	NA	NA	1	1	1	1	NA
HanXRQr2_Chr08g0320291	protein_coding	36	171	325	15	207	340	0.173913	0.0441176	6.4e-21	1.99e-63	3.22812e-19	4.50694e-61	high-stringency PEG	0	0	0	0	0	0	NA	NA	1	1	1	1	NA
HanXRQr2_Chr08g0320901	protein_coding	5	90	29	9	95	38	0.0526316	0.236842	2.76e-18	0.00117687	1.22479e-16	0.0191234	high-stringency PEG	0	0	0	0	0	0	NA	NA	1	1	1	1	NA
HanXRQr2_Chr08g0322671	protein_coding	185	596	579	140	781	719	0.236876	0.194715	5.84e-49	3.03e-60	6.92857e-47	6.46949e-58	high-stringency PEG	0	0	0	0	0	0	NA	NA	1	1	1	1	NA
HanXRQr2_Chr08g0323831	protein_coding	1	620	378	0	621	378	0.00161031	0	3.35e-136	3.39e-84	1.40649e-133	1.17631e-81	high-stringency PEG	0	0	0	0	0	0	NA	NA	1	1	1	1	NA
HanXRQr2_Chr08g0325531	protein_coding	0	0	0	0	0	0	NA	NA	1	1	1	1	NA	158	442	190	32	600	222	0.263333	0.144144	4.41e-31	2.85e-26	4.35426e-29	1.86202e-24	high-stringency PEG
HanXRQr2_Chr08g0327101	protein_coding	0	14	10	0	14	10	0	0	0.000182813	0.00156542	0.00309139	0.024796	high-stringency PEG	0	0	0	0	0	0	NA	NA	1	1	1	1	NA
HanXRQr2_Chr08g0327821	protein_coding	61	441	458	133	502	591	0.121514	0.225042	1.62e-64	9.21e-41	2.66606e-62	1.19752e-38	high-stringency PEG	0	0	0	0	0	0	NA	NA	1	1	1	1	NA
HanXRQr2_Chr08g0328221	protein_coding	0	0	0	0	0	0	NA	NA	1	1	1	1	NA	2	36	26	8	38	34	0.0526316	0.235294	3.48e-08	0.00202206	1.00645e-06	0.0283444	high-stringency PEG
HanXRQr2_Chr08g0328681	protein_coding	66	166	126	50	232	176	0.284483	0.284091	5.19e-11	1.01e-08	1.57471e-09	2.97837e-07	high-stringency PEG	441	339	184	146	780	330	0.565385	0.442424	0.000260018	0.0364536	0.00476207	0.398463	Non
HanXRQr2_Chr08g0329151	protein_coding	134	247	131	5	381	136	0.351706	0.0367647	7.07e-09	3.28e-27	1.83853e-07	2.7504e-25	low-stringency PEG	6	184	132	48	190	180	0.0315789	0.266667	3.78e-38	3.83e-10	4.53131e-36	1.12868e-08	high-stringency PEG
HanXRQr2_Chr08g0329841	protein_coding	6	243	326	103	249	429	0.0240964	0.240093	5.49e-51	4.95e-27	6.86112e-49	4.11912e-25	high-stringency PEG	23	1	102	12	24	114	0.958333	0.105263	7.1e-06	3.48e-17	0.000161179	1.56562e-15	Non
HanXRQr2_Chr08g0330431	protein_coding	4	19	30	4	23	34	0.173913	0.117647	0.00176171	8.24e-06	0.025898	0.000182697	high-stringency PEG	0	0	0	12	0	12	NA	0.999999	1	0.000532011	1	0.00810152	NA
HanXRQr2_Chr08g0330981	protein_coding	12	834	704	71	846	775	0.0141844	0.0916129	1.04e-175	1.88e-114	6.87396e-173	9.97217e-112	high-stringency PEG	21	313	414	30	334	444	0.0628743	0.0675676	1.83e-57	3.34e-74	3.82973e-55	7.15682e-72	high-stringency PEG
HanXRQr2_Chr08g0332051	protein_coding	51	359	237	67	410	304	0.12439	0.220395	2.99e-52	1.84e-22	3.83039e-50	1.26801e-20	high-stringency PEG	156	445	714	206	601	920	0.259567	0.223913	4.47e-32	5.83e-63	4.54136e-30	1.0325e-60	high-stringency PEG
HanXRQr2_Chr08g0332321	protein_coding	3	222	617	75	225	692	0.0133333	0.108382	2.81e-48	2.54e-94	3.28325e-46	1.00148e-91	high-stringency PEG	181	437	434	42	618	476	0.29288	0.0882353	7.21e-25	3.51e-72	5.74261e-23	7.25388e-70	low-stringency PEG
HanXRQr2_Chr08g0333191	protein_coding	0	0	0	0	0	0	NA	NA	1	1	1	1	NA	12	228	482	20	240	502	0.05	0.0398406	3.48e-44	1.81e-94	5.01969e-42	5.29874e-92	high-stringency PEG
HanXRQr2_Chr08g0335601	protein_coding	20	263	142	19	283	161	0.0706714	0.118012	2.7e-47	3.21e-22	3.07218e-45	2.18345e-20	high-stringency PEG	13	132	76	10	145	86	0.0896552	0.116279	4.96e-23	1.1e-12	3.68051e-21	3.85709e-11	high-stringency PEG
HanXRQr2_Chr08g0336351	protein_coding	0	0	0	0	0	0	NA	NA	1	1	1	1	NA	0	31	230	4	31	234	0	0.017094	2.58e-08	2.15e-49	7.52286e-07	2.81595e-47	high-stringency PEG
HanXRQr2_Chr08g0336371	protein_coding	15	889	690	78	904	768	0.0165929	0.101562	8.9e-186	4.54e-108	6.30672e-183	2.27203e-105	high-stringency PEG	67	365	438	58	432	496	0.155093	0.116935	1.28e-46	2.82e-65	1.95924e-44	5.27698e-63	high-stringency PEG
HanXRQr2_Chr08g0339561	protein_coding	8	141	128	0	149	128	0.0536913	0	1.21e-27	1.12e-29	7.79817e-26	1.0367e-27	high-stringency PEG	0	1	2	0	1	2	NA	NA	0.317315	0.157301	1	1	NA
HanXRQr2_Chr08g0339601	protein_coding	0	0	0	0	0	0	NA	NA	1	1	1	1	NA	2	14	62	2	16	64	0.125	0.03125	0.00269981	6.38e-14	0.0413998	2.3793e-12	high-stringency PEG
HanXRQr2_Chr08g0339611	protein_coding	0	56	67	0	56	67	0	0	7.25e-14	2.72e-16	2.58104e-12	1.37128e-14	high-stringency PEG	4	10	0	0	14	0	0.285714	NA	0.10881	1	1	1	NA
HanXRQr2_Chr08g0339621	protein_coding	0	0	0	0	0	0	NA	NA	1	1	1	1	NA	3	22	14	0	25	14	0.12	0	0.000144697	0.000182813	0.00277213	0.00298336	high-stringency PEG
HanXRQr2_Chr08g0340111	protein_coding	32	575	337	91	607	428	0.0527183	0.212617	1.2e-107	1.32e-32	3.581e-105	1.34762e-30	high-stringency PEG	234	673	554	180	907	734	0.257993	0.245232	3.95e-48	2.39e-43	6.32251e-46	2.70835e-41	high-stringency PEG
HanXRQr2_Chr08g0340181	protein_coding	3	210	94	15	213	109	0.0140845	0.137615	1.16e-45	3.82e-14	1.26993e-43	1.69232e-12	high-stringency PEG	0	0	0	0	0	0	NA	NA	1	1	1	1	NA
HanXRQr2_Chr08g0346001	protein_coding	16	79	157	23	95	180	0.168421	0.127778	1.02e-10	1.72e-23	3.03678e-09	1.24026e-21	high-stringency PEG	0	0	0	0	0	0	NA	NA	1	1	1	1	NA
HanXRQr2_Chr08g0347561	protein_coding	0	0	0	0	0	0	NA	NA	1	1	1	1	NA	60	281	132	38	341	170	0.175953	0.223529	5.24e-33	5.62e-13	5.49415e-31	1.98691e-11	high-stringency PEG
HanXRQr2_Chr08g0349541	protein_coding	0	0	0	0	0	0	NA	NA	1	1	1	1	NA	4	21	14	0	25	14	0.16	0	0.000673862	0.000182813	0.0115092	0.00298336	high-stringency PEG
HanXRQr2_Chr08g0350631	protein_coding	14	261	215	55	275	270	0.0509091	0.203704	3.57e-50	2.09e-22	4.37541e-48	1.43468e-20	high-stringency PEG	11	38	16	18	49	34	0.22449	0.529412	0.00011472	0.731601	0.00221561	1	Non
HanXRQr2_Chr08g0350641	protein_coding	16	385	262	77	401	339	0.0399002	0.227139	7.98e-76	9.39e-24	1.60761e-73	6.82664e-22	high-stringency PEG	0	0	0	0	0	0	NA	NA	1	1	1	1	NA
HanXRQr2_Chr08g0351711	protein_coding	25	327	259	49	352	308	0.0710227	0.159091	2.69e-58	5.36e-33	3.93502e-56	5.57651e-31	high-stringency PEG	19	57	60	12	76	72	0.25	0.166667	1.31e-05	1.54e-08	0.000287237	3.95063e-07	high-stringency PEG
HanXRQr2_Chr08g0354081	protein_coding	4	30	34	8	34	42	0.117647	0.190476	8.24e-06	6.02e-05	0.000162627	0.00119822	high-stringency PEG	0	0	0	0	0	0	NA	NA	1	1	1	1	NA
HanXRQr2_Chr08g0354181	protein_coding	16	128	342	81	144	423	0.111111	0.191489	1.03e-20	6.7e-37	5.11662e-19	7.82892e-35	high-stringency PEG	0	0	0	0	0	0	NA	NA	1	1	1	1	NA
HanXRQr2_Chr08g0357231	protein_coding	0	0	0	0	0	0	NA	NA	1	1	1	1	NA	29	79	46	4	108	50	0.268518	0.08	1.5e-06	2.86e-09	3.68631e-05	7.84113e-08	high-stringency PEG
HanXRQr2_Chr08g0359931	protein_coding	16	93	189	65	109	254	0.146789	0.255906	1.64e-13	7.23e-15	5.71733e-12	3.36144e-13	high-stringency PEG	0	0	0	0	0	0	NA	NA	1	1	1	1	NA
HanXRQr2_Chr08g0361181	protein_coding	28	251	269	14	279	283	0.100358	0.04947	1.17e-40	6.69e-52	1.11137e-38	1.14827e-49	high-stringency PEG	12	0	132	2	12	134	0.999999	0.0149254	0.000532011	2.9e-29	0.00921451	2.12476e-27	Non
HanXRQr2_Chr08g0361301	protein_coding	3	23	44	16	26	60	0.115385	0.266667	8.77e-05	0.000300598	0.00155177	0.00538032	high-stringency PEG	0	0	0	0	0	0	NA	NA	1	1	1	1	NA
HanXRQr2_Chr09g0368081	protein_coding	441	810	498	249	1251	747	0.352518	0.333333	1.76e-25	8.21e-20	1.05779e-23	5.01364e-18	low-stringency PEG	70	299	692	272	369	964	0.189702	0.282158	9.17e-33	1.08e-41	9.5461e-31	1.18239e-39	high-stringency PEG
HanXRQr2_Chr09g0372361	protein_coding	6	24	66	24	30	90	0.2	0.266667	0.00101501	9.55e-06	0.0155358	0.000210833	high-stringency PEG	191	40	34	64	231	98	0.82684	0.653061	2.93e-23	0.00244184	2.19627e-21	0.0340631	Non
HanXRQr2_Chr09g0372661	protein_coding	1	29	37	13	30	50	0.0333333	0.26	3.19e-07	0.000688516	7.23751e-06	0.011695	high-stringency PEG	7	62	42	0	69	42	0.101449	0	3.56e-11	9.13e-11	1.32168e-09	2.80285e-09	high-stringency PEG
HanXRQr2_Chr09g0372791	protein_coding	66	626	392	120	692	512	0.0953757	0.234375	1.47e-100	2.76e-33	4.01867e-98	2.90434e-31	high-stringency PEG	0	0	0	0	0	0	NA	NA	1	1	1	1	NA
HanXRQr2_Chr09g0373371	protein_coding	77	1694	1103	212	1771	1315	0.0434783	0.161217	5.43472210425371e-323	2.61e-133	7.96977293306515e-320	1.66467e-130	high-stringency PEG	0	0	0	0	0	0	NA	NA	1	1	1	1	NA
HanXRQr2_Chr09g0374471	protein_coding	0	0	0	0	0	0	NA	NA	1	1	1	1	NA	48	461	364	36	509	400	0.0943026	0.09	7.43e-75	1.91e-60	2.11103e-72	3.20986e-58	high-stringency PEG
HanXRQr2_Chr09g0374511	protein_coding	0	0	0	0	0	0	NA	NA	1	1	1	1	NA	67	458	604	12	525	616	0.127619	0.0194805	2.72e-65	9.57e-126	6.51613e-63	4.16688e-123	high-stringency PEG
HanXRQr2_Chr09g0374601	protein_coding	0	0	0	0	0	0	NA	NA	1	1	1	1	NA	13	124	124	28	137	152	0.0948905	0.184211	2.46e-21	6.88e-15	1.70359e-19	2.72763e-13	high-stringency PEG
HanXRQr2_Chr09g0374711	protein_coding	0	0	0	0	0	0	NA	NA	1	1	1	1	NA	5	94	118	4	99	122	0.050505	0.0327869	3.73e-19	5.66e-25	2.28608e-17	3.51927e-23	high-stringency PEG
HanXRQr2_Chr09g0375661	protein_coding	0	0	0	0	0	0	NA	NA	1	1	1	1	NA	266	961	1146	268	1227	1414	0.216789	0.189533	1.32e-87	1.41e-120	4.65319e-85	5.71344e-118	high-stringency PEG
HanXRQr2_Chr09g0376521	protein_coding	0	0	0	0	0	0	NA	NA	1	1	1	1	NA	188	575	388	132	763	520	0.246396	0.253846	1.35e-44	3.03e-29	1.97961e-42	2.21985e-27	high-stringency PEG
HanXRQr2_Chr09g0376591	protein_coding	0	0	0	0	0	0	NA	NA	1	1	1	1	NA	81	240	220	70	321	290	0.252336	0.241379	7.02e-19	1.27e-18	4.23294e-17	6.13879e-17	high-stringency PEG
HanXRQr2_Chr09g0380981	protein_coding	7	287	251	54	294	305	0.0238095	0.177049	6.05e-60	1.64e-29	9.2209e-58	1.51171e-27	high-stringency PEG	55	55	172	38	110	210	0.5	0.180952	1	2.31e-20	1	1.20378e-18	Non
HanXRQr2_Chr09g0382311	protein_coding	0	18	11	0	18	11	0	0	2.21e-05	0.000911129	0.00041776	0.0150988	high-stringency PEG	0	3	0	0	3	0	NA	NA	0.0832655	1	0.893787	1	NA
HanXRQr2_Chr09g0386671	protein_coding	18	208	91	18	226	109	0.079646	0.165138	1.29e-36	2.71e-12	1.09739e-34	1.04819e-10	high-stringency PEG	49	82	56	50	131	106	0.374046	0.471698	0.00393629	0.560047	0.0590916	1	Non
HanXRQr2_Chr09g0387531	protein_coding	31	712	159	17	743	176	0.0417227	0.0965909	9.25e-138	9.78e-27	4.00498e-135	8.02601e-25	high-stringency PEG	43	1940	1732	182	1983	1914	0.0216843	0.0950888	0	6.08e-275	0	1.0807e-271	high-stringency PEG
HanXRQr2_Chr09g0388091	protein_coding	10	559	464	34	569	498	0.0175747	0.0682731	3.28e-117	9.83e-83	1.1092e-114	3.28536e-80	high-stringency PEG	0	0	0	0	0	0	NA	NA	1	1	1	1	NA
HanXRQr2_Chr09g0390141	protein_coding	6	110	94	28	116	122	0.0517241	0.229508	4.63e-22	2.3e-09	2.44427e-20	7.12863e-08	high-stringency PEG	0	0	0	0	0	0	NA	NA	1	1	1	1	NA
HanXRQr2_Chr09g0390871	protein_coding	16	144	122	13	160	135	0.1	0.0962963	4.54e-24	6.52e-21	2.59752e-22	4.1736e-19	high-stringency PEG	0	0	0	0	0	0	NA	NA	1	1	1	1	NA
HanXRQr2_Chr09g0390891	protein_coding	18	247	338	30	265	368	0.0679245	0.0815217	6.03e-45	5.22e-58	6.45977e-43	1.0699e-55	high-stringency PEG	0	0	0	0	0	0	NA	NA	1	1	1	1	NA
HanXRQr2_Chr09g0391121	protein_coding	108	881	609	109	989	718	0.109201	0.151811	2.07e-133	1.05e-77	8.51864e-131	3.19324e-75	high-stringency PEG	38	155	752	162	193	914	0.196891	0.177243	3.71e-17	8.11e-85	2.02337e-15	2.08012e-82	high-stringency PEG
HanXRQr2_Chr09g0392871	protein_coding	10	89	62	15	99	77	0.10101	0.194805	2.03e-15	8.5e-08	7.86218e-14	2.3185e-06	high-stringency PEG	0	0	0	0	0	0	NA	NA	1	1	1	1	NA
HanXRQr2_Chr09g0400901	protein_coding	0	112	134	44	112	178	0	0.247191	3.57e-26	1.52e-11	2.19932e-24	5.59952e-10	high-stringency PEG	0	6	68	38	6	106	NA	0.358491	0.014306	0.00356993	0.187341	0.0484573	NA
HanXRQr2_Chr09g0402271	protein_coding	0	0	0	0	0	0	NA	NA	1	1	1	1	NA	14	136	84	18	150	102	0.0933333	0.176471	2.25e-23	6.36e-11	1.69428e-21	1.97985e-09	high-stringency PEG
HanXRQr2_Chr09g0402281	protein_coding	0	0	0	0	0	0	NA	NA	1	1	1	1	NA	142	395	468	184	537	652	0.264432	0.282209	9.48e-28	9.77e-29	8.31569e-26	7.05377e-27	high-stringency PEG
HanXRQr2_Chr09g0404071	protein_coding	4	391	2454	19	395	2473	0.0101266	0.00768298	1.89e-84	0	4.29061e-82	0	high-stringency PEG	0	0	0	0	0	0	NA	NA	1	1	1	1	NA
HanXRQr2_Chr09g0405251	protein_coding	10	109	95	33	119	128	0.0840336	0.257812	1.13e-19	4.25e-08	5.37107e-18	1.19049e-06	high-stringency PEG	48	47	28	14	95	42	0.505263	0.333333	0.918282	0.0307536	1	0.339937	Non
HanXRQr2_Chr09g0405261	protein_coding	10	78	88	26	88	114	0.113636	0.22807	4.2e-13	6.37e-09	1.43489e-11	1.90832e-07	high-stringency PEG	0	2	4	6	2	10	NA	0.599999	0.157301	0.52709	1	1	NA
HanXRQr2_Chr09g0405431	protein_coding	12	55	77	20	67	97	0.179104	0.206186	1.49e-07	7.15e-09	3.47102e-06	2.13306e-07	high-stringency PEG	53	28	8	0	81	8	0.654321	NA	0.00547321	0.00467779	0.0790546	0.0603305	NA
HanXRQr2_Chr09g0406161	protein_coding	13	216	233	19	229	252	0.0567686	0.0753968	4.96e-41	2.03e-41	4.75375e-39	2.68166e-39	high-stringency PEG	0	0	0	0	0	0	NA	NA	1	1	1	1	NA
HanXRQr2_Chr09g0407151	protein_coding	11	56	165	28	67	193	0.164179	0.145078	3.85e-08	6.11e-23	9.4859e-07	4.29485e-21	high-stringency PEG	0	0	0	0	0	0	NA	NA	1	1	1	1	NA
HanXRQr2_Chr09g0407631	protein_coding	10	281	354	23	291	377	0.0343643	0.061008	7.88e-57	3.66e-65	1.10393e-54	8.585e-63	high-stringency PEG	0	0	0	0	0	0	NA	NA	1	1	1	1	NA
HanXRQr2_Chr09g0407811	protein_coding	109	565	304	9	674	313	0.161721	0.028754	4.61e-69	2.01e-62	8.32318e-67	4.47438e-60	high-stringency PEG	0	50	36	2	50	38	0	0.0526316	1.54e-12	3.48e-08	6.28733e-11	8.69206e-07	high-stringency PEG
HanXRQr2_Chr09g0409111	protein_coding	106	825	431	111	931	542	0.113856	0.204797	8.96e-123	5.44e-43	3.30061e-120	7.43542e-41	high-stringency PEG	2	88	250	66	90	316	0.0222222	0.208861	1.24e-19	4.15e-25	7.81706e-18	2.59431e-23	high-stringency PEG
HanXRQr2_Chr09g0409181	protein_coding	0	0	0	0	0	0	NA	NA	1	1	1	1	NA	2	18	78	4	20	82	0.1	0.0487805	0.000346622	3.03e-16	0.0062214	1.29891e-14	high-stringency PEG
HanXRQr2_Chr09g0409631	protein_coding	42	201	151	55	243	206	0.172839	0.26699	1.99e-24	2.25e-11	1.15023e-22	8.19354e-10	high-stringency PEG	0	0	0	0	0	0	NA	NA	1	1	1	1	NA
HanXRQr2_Chr09g0411381	protein_coding	0	0	0	0	0	0	NA	NA	1	1	1	1	NA	13	102	28	2	115	30	0.113043	0.0666666	1.05e-16	2.07e-06	5.58314e-15	4.30183e-05	high-stringency PEG
HanXRQr2_Chr09g0412421	protein_coding	1	38	42	15	39	57	0.025641	0.263158	3.13e-09	0.000348576	8.37186e-08	0.0061769	high-stringency PEG	0	0	0	0	0	0	NA	NA	1	1	1	1	NA
HanXRQr2_Chr09g0412601	protein_coding	24	83	168	36	107	204	0.224299	0.176471	1.17e-08	2.42e-20	2.9941e-07	1.51015e-18	high-stringency PEG	0	0	0	0	0	0	NA	NA	1	1	1	1	NA
HanXRQr2_Chr09g0412631	protein_coding	31	545	412	49	576	461	0.0538194	0.106291	9.34e-102	4.02e-64	2.6035e-99	9.28901e-62	high-stringency PEG	16	81	138	16	97	154	0.164948	0.103896	4.12e-11	8.28e-23	1.51922e-09	4.72518e-21	high-stringency PEG
HanXRQr2_Chr09g0412651	protein_coding	681	1778	2722	890	2459	3612	0.276942	0.246401	1.93e-108	4.44e-204	5.83836e-106	4.57773e-201	high-stringency PEG	0	0	0	0	0	0	NA	NA	1	1	1	1	NA
HanXRQr2_Chr09g0413441	protein_coding	193	222	274	54	415	328	0.46506	0.164634	0.154576	5.92e-34	1	6.31655e-32	Non	0	29	34	6	29	40	0	0.15	7.24e-08	9.55e-06	2.03496e-06	0.000183872	high-stringency PEG
HanXRQr2_Chr09g0413461	protein_coding	0	47	18	0	47	18	0	0	7.1e-12	2.21e-05	2.25957e-10	0.00046313	high-stringency PEG	0	0	0	0	0	0	NA	NA	1	1	1	1	NA
HanXRQr2_Chr09g0413621	protein_coding	0	10	17	1	10	18	0	0.0555555	0.00156542	0.000162442	0.023196	0.00301601	high-stringency PEG	0	0	16	0	0	16	NA	0	1	6.33e-05	1	0.00109575	NA
HanXRQr2_Chr09g0417941	protein_coding	7	28	75	5	35	80	0.2	0.0625	0.000385748	5.03e-15	0.00627795	2.36723e-13	high-stringency PEG	103	228	380	38	331	418	0.311178	0.0909091	6.39e-12	8.23e-63	2.50029e-10	1.44462e-60	low-stringency PEG
HanXRQr2_Chr10g0419661	protein_coding	1	188	77	28	189	105	0.005291	0.266667	3.88e-42	1.74e-06	3.81858e-40	4.13971e-05	high-stringency PEG	0	0	0	0	0	0	NA	NA	1	1	1	1	NA
HanXRQr2_Chr10g0421691	protein_coding	0	0	0	0	0	0	NA	NA	1	1	1	1	NA	17	53	20	4	70	24	0.242857	0.166667	1.69e-05	0.00109084	0.00036546	0.0160218	high-stringency PEG
HanXRQr2_Chr10g0423031	protein_coding	41	213	340	94	254	434	0.161417	0.21659	3.75e-27	3.53e-32	2.37358e-25	3.57102e-30	high-stringency PEG	0	0	0	0	0	0	NA	NA	1	1	1	1	NA
HanXRQr2_Chr10g0424731	protein_coding	116	543	436	134	659	570	0.176024	0.235088	3.98e-62	1.13e-36	6.26866e-60	1.31077e-34	high-stringency PEG	0	7	2	0	7	2	NA	NA	0.00815106	0.157301	0.11312	1	NA
HanXRQr2_Chr10g0424821	protein_coding	28	734	1095	120	762	1215	0.0367454	0.0987654	2.84e-144	3.61e-172	1.29242e-141	3.14001e-169	high-stringency PEG	0	0	8	2	0	10	NA	0.2	1	0.0577798	1	0.572232	NA
HanXRQr2_Chr10g0424831	lncRNA	6	127	298	19	133	317	0.0451128	0.0599369	9.4e-26	2.42e-55	5.72186e-24	4.53196e-53	high-stringency PEG	1	28	96	10	29	106	0.0344827	0.0943396	5.34e-07	6.65e-17	1.38722e-05	2.9465e-15	high-stringency PEG
HanXRQr2_Chr10g0424941	protein_coding	8	63	44	9	71	53	0.112676	0.169811	6.7e-11	1.53e-06	2.01133e-09	3.67289e-05	high-stringency PEG	8	19	8	2	27	10	0.296296	0.2	0.0342641	0.0577798	0.416223	0.572232	Non
HanXRQr2_Chr10g0427321	protein_coding	13	383	237	36	396	273	0.0328283	0.131868	3.65e-77	4.77e-34	7.49118e-75	5.0988e-32	high-stringency PEG	0	0	0	0	0	0	NA	NA	1	1	1	1	NA
HanXRQr2_Chr10g0427331	protein_coding	66	265	207	96	331	303	0.199396	0.316832	7.58e-28	1.81e-10	4.93265e-26	6.14737e-09	low-stringency PEG	73	361	508	44	434	552	0.168203	0.0797101	1.82e-43	8.16e-87	2.55856e-41	2.15105e-84	high-stringency PEG
HanXRQr2_Chr10g0428141	protein_coding	10	81	146	28	91	174	0.10989	0.16092	9.86e-14	3.7e-19	3.4804e-12	2.20484e-17	high-stringency PEG	0	0	0	0	0	0	NA	NA	1	1	1	1	NA
HanXRQr2_Chr10g0428411	protein_coding	0	0	0	0	0	0	NA	NA	1	1	1	1	NA	44	171	162	36	215	198	0.204651	0.181818	4.66e-18	3.41e-19	2.66964e-16	1.69405e-17	high-stringency PEG
HanXRQr2_Chr10g0430791	protein_coding	0	0	0	0	0	0	NA	NA	1	1	1	1	NA	20	65	268	76	85	344	0.235294	0.22093	1.06e-06	4.1e-25	2.64077e-05	2.56558e-23	high-stringency PEG
HanXRQr2_Chr10g0430881	protein_coding	29	331	215	60	360	275	0.0805556	0.218182	4.85e-57	9.03e-21	6.87648e-55	5.72652e-19	high-stringency PEG	0	0	0	0	0	0	NA	NA	1	1	1	1	NA
HanXRQr2_Chr10g0443821	protein_coding	119	2149	1240	128	2268	1368	0.0524691	0.0935673	0	1.39e-198	0	1.39734e-195	high-stringency PEG	0	0	0	0	0	0	NA	NA	1	1	1	1	NA
HanXRQr2_Chr10g0444331	protein_coding	147	797	1014	324	944	1338	0.15572	0.242152	2.45e-99	2.28e-79	6.55152e-97	7.38265e-77	high-stringency PEG	17	49	78	12	66	90	0.257576	0.133333	8.18e-05	3.48e-12	0.00161428	1.17005e-10	high-stringency PEG
HanXRQr2_Chr10g0445191	protein_coding	30	75	358	62	105	420	0.285714	0.147619	1.13e-05	2.76e-47	0.000219849	4.25966e-45	high-stringency PEG	0	0	0	0	0	0	NA	NA	1	1	1	1	NA
HanXRQr2_Chr10g0447221	protein_coding	29	130	74	17	159	91	0.18239	0.186813	1.15e-15	2.3e-09	4.49328e-14	7.13192e-08	high-stringency PEG	13	49	26	32	62	58	0.209677	0.551724	4.83e-06	0.430791	0.000110963	1	Non
HanXRQr2_Chr10g0447681	protein_coding	30	2742	1426	125	2772	1551	0.0108225	0.0805932	0	2.57e-239	0	3.4696e-236	high-stringency PEG	0	0	0	0	0	0	NA	NA	1	1	1	1	NA
HanXRQr2_Chr10g0448291	protein_coding	20	593	512	98	613	610	0.0326264	0.160656	1.7e-118	4.6e-63	5.79998e-116	1.03901e-60	high-stringency PEG	36	223	194	22	259	216	0.138996	0.101852	3.28e-31	1.23e-31	3.25227e-29	9.78017e-30	high-stringency PEG
HanXRQr2_Chr10g0449421	protein_coding	80	12	203	27	92	230	0.869565	0.117391	1.35e-12	3.88e-31	4.47019e-11	3.77359e-29	Non	3	17	14	2	20	16	0.15	0.125	0.00174513	0.00269981	0.027806	0.0372146	high-stringency PEG
HanXRQr2_Chr10g0450291	protein_coding	0	387	257	10	387	267	0	0.0374532	3.72e-86	1.27e-51	8.5748e-84	2.15745e-49	high-stringency PEG	0	0	0	0	0	0	NA	NA	1	1	1	1	NA
HanXRQr2_Chr10g0450391	protein_coding	16	590	309	104	606	413	0.0264026	0.251816	2.97e-120	6.28e-24	1.04744e-117	4.60589e-22	high-stringency PEG	0	0	0	0	0	0	NA	NA	1	1	1	1	NA
HanXRQr2_Chr10g0450401	protein_coding	100	197	170	49	297	219	0.3367	0.223744	1.82e-08	2.92e-16	4.5809e-07	1.47499e-14	low-stringency PEG	40	210	126	34	250	160	0.16	0.2125	5.82e-27	3.51e-13	4.99049e-25	1.25639e-11	high-stringency PEG
HanXRQr2_Chr10g0450411	protein_coding	133	1153	1128	265	1286	1393	0.103421	0.190237	5.9e-178	2.75e-118	3.94592e-175	1.5114e-115	high-stringency PEG	132	0	378	0	132	378	1	0	1.5e-30	3.39e-84	1.45592e-28	8.48774e-82	Non
HanXRQr2_Chr10g0451221	protein_coding	0	0	0	0	0	0	NA	NA	1	1	1	1	NA	211	1309	58	10	1520	68	0.138816	0.147059	1.66e-174	5.85e-09	1.57308e-171	1.55458e-07	high-stringency PEG
HanXRQr2_Chr10g0454971	protein_coding	44	577	715	113	621	828	0.0708535	0.136473	1.71e-101	3.45e-97	4.72667e-99	1.42139e-94	high-stringency PEG	0	0	0	0	0	0	NA	NA	1	1	1	1	NA
HanXRQr2_Chr10g0457751	protein_coding	0	0	0	0	0	0	NA	NA	1	1	1	1	NA	101	267	386	98	368	484	0.274457	0.202479	5e-18	3.71e-39	2.84949e-16	3.74216e-37	high-stringency PEG
HanXRQr2_Chr10g0457791	protein_coding	37	297	207	111	334	318	0.110778	0.349057	6.27e-46	7.31e-08	6.88518e-44	2.0043e-06	low-stringency PEG	279	702	266	28	981	294	0.284404	0.0952381	1.45e-41	8.32e-44	1.95108e-39	9.54311e-42	high-stringency PEG
HanXRQr2_Chr10g0458571	protein_coding	0	0	0	0	0	0	NA	NA	1	1	1	1	NA	10	57	26	0	67	26	0.149254	0	9.36e-09	3.41e-07	2.83733e-07	7.72978e-06	high-stringency PEG
HanXRQr2_Chr10g0459141	protein_coding	48	303	302	37	351	339	0.136752	0.109145	3.45e-42	5.74e-47	3.39668e-40	8.75579e-45	high-stringency PEG	31	178	342	40	209	382	0.148325	0.104712	2.75e-24	7.35e-54	2.13579e-22	1.07814e-51	high-stringency PEG
HanXRQr2_Chr10g0459281	protein_coding	23	833	679	76	856	755	0.0268692	0.100662	1.05e-168	9.58e-107	6.2787e-166	4.73756e-104	high-stringency PEG	45	30	84	2	75	86	0.6	0.0232558	0.0832646	9.38e-19	0.893787	4.56537e-17	Non
HanXRQr2_Chr10g0461221	protein_coding	41	774	1597	98	815	1695	0.0503067	0.0578171	2.17e-145	2.99e-290	1.01546e-142	5.43793e-287	high-stringency PEG	0	0	0	0	0	0	NA	NA	1	1	1	1	NA
HanXRQr2_Chr10g0463301	protein_coding	0	38	0	0	38	0	0	NA	7.07e-10	1	1.9764e-08	1	NA	0	37	36	0	37	36	0	0	1.18e-09	1.97e-09	3.86011e-08	5.4777e-08	high-stringency PEG
HanXRQr2_Chr10g0463311	protein_coding	3	290	51	3	293	54	0.0102389	0.0555555	4.27e-63	6.49e-11	6.8714e-61	2.2787e-09	high-stringency PEG	0	98	16	0	98	16	0	0	4.18e-23	6.33e-05	3.11136e-21	0.00109575	high-stringency PEG
HanXRQr2_Chr10g0463751	protein_coding	50	727	365	122	777	487	0.0643501	0.250513	2.67e-130	3.37e-28	1.0644e-127	2.94788e-26	high-stringency PEG	0	0	0	0	0	0	NA	NA	1	1	1	1	NA
HanXRQr2_Chr10g0463761	protein_coding	269	2077	1325	258	2346	1583	0.114663	0.162982	5.77e-305	2e-158	8.18029e-302	1.62388e-155	high-stringency PEG	0	0	0	0	0	0	NA	NA	1	1	1	1	NA
HanXRQr2_Chr10g0464191	protein_coding	36	1306	561	242	1342	803	0.0268256	0.30137	2.4e-263	2.13e-29	2.78773e-260	1.95043e-27	low-stringency PEG	97	325	518	100	422	618	0.229858	0.161812	1.27e-28	1.91e-63	1.15221e-26	3.43943e-61	high-stringency PEG
HanXRQr2_Chr10g0464421	protein_coding	86	222	497	68	308	565	0.279221	0.120354	9.24e-15	8.16e-73	3.46915e-13	2.19194e-70	high-stringency PEG	61	223	172	120	284	292	0.214789	0.410959	7.05e-22	0.00234178	4.96959e-20	0.0327438	low-stringency PEG
HanXRQr2_Chr11g0466881	protein_coding	0	0	0	0	0	0	NA	NA	1	1	1	1	NA	97	800	434	38	897	472	0.108138	0.0805085	7.79e-122	3.13e-74	4.49199e-119	6.74245e-72	high-stringency PEG
HanXRQr2_Chr11g0467051	protein_coding	12	144	154	39	156	193	0.0769231	0.202073	4.17e-26	1.25e-16	2.56101e-24	6.46957e-15	high-stringency PEG	473	770	852	130	1243	982	0.380531	0.132383	3.64e-17	1.86e-117	1.98692e-15	7.24644e-115	low-stringency PEG
HanXRQr2_Chr11g0468081	protein_coding	0	25	54	1	25	55	0	0.0181818	5.73e-07	8.9e-13	1.27179e-05	3.58029e-11	high-stringency PEG	0	0	0	0	0	0	NA	NA	1	1	1	1	NA
HanXRQr2_Chr11g0468801	protein_coding	12	245	194	37	257	231	0.0466926	0.160173	7.36e-48	5.16e-25	8.56009e-46	3.95686e-23	high-stringency PEG	15	38	58	12	53	70	0.283019	0.171429	0.00158153	3.84e-08	0.0253782	9.53891e-07	high-stringency PEG
HanXRQr2_Chr11g0470191	protein_coding	22	150	125	35	172	160	0.127907	0.21875	1.67e-22	1.12e-12	8.99337e-21	4.46324e-11	high-stringency PEG	38	21	22	26	59	48	0.644068	0.541667	0.0268831	0.563703	0.332703	1	Non
HanXRQr2_Chr11g0470201	protein_coding	19	173	281	17	192	298	0.0989583	0.057047	1.07e-28	8.5e-53	7.23577e-27	1.49252e-50	high-stringency PEG	118	108	192	42	226	234	0.522124	0.179487	0.505929	1.06e-22	1	6.04411e-21	Non
HanXRQr2_Chr11g0471191	protein_coding	35	104	416	152	139	568	0.251799	0.267606	4.84e-09	1.62e-28	1.27481e-07	1.42721e-26	high-stringency PEG	0	0	0	0	0	0	NA	NA	1	1	1	1	NA
HanXRQr2_Chr11g0471961	protein_coding	172	174	115	74	346	189	0.49711	0.391534	0.914376	0.00286081	1	0.0429852	Non	70	287	234	26	357	260	0.196078	0.1	1.57e-30	4.52e-38	1.52253e-28	4.41216e-36	high-stringency PEG
HanXRQr2_Chr11g0473381	protein_coding	5	48	41	8	53	49	0.0943396	0.163265	3.49e-09	2.43e-06	9.28748e-08	5.69842e-05	high-stringency PEG	0	0	0	0	0	0	NA	NA	1	1	1	1	NA
HanXRQr2_Chr11g0473701	protein_coding	2	23	33	4	25	37	0.08	0.108108	2.67e-05	1.86e-06	0.000500691	4.42904e-05	high-stringency PEG	3	6	2	0	9	2	NA	NA	0.317311	0.157301	1	1	NA
HanXRQr2_Chr11g0474371	protein_coding	28	411	60	22	439	82	0.0637813	0.268293	1.2e-74	2.71e-05	2.34985e-72	0.000563116	high-stringency PEG	206	571	374	124	777	498	0.265122	0.248996	3.55e-39	3.95e-29	4.3951e-37	2.89001e-27	high-stringency PEG
HanXRQr2_Chr11g0476651	protein_coding	0	0	0	0	0	0	NA	NA	1	1	1	1	NA	10	135	166	10	145	176	0.0689655	0.0568182	3.04e-25	6.35e-32	2.44473e-23	5.10077e-30	high-stringency PEG
HanXRQr2_Chr11g0476981	protein_coding	26	405	95	37	431	132	0.0603248	0.280303	1.86e-74	4.46e-07	3.60935e-72	1.13418e-05	high-stringency PEG	0	0	0	0	0	0	NA	NA	1	1	1	1	NA
HanXRQr2_Chr11g0482651	protein_coding	18	52	115	31	70	146	0.257143	0.212329	4.83e-05	3.6e-12	0.0008847	1.38324e-10	high-stringency PEG	42	101	42	106	143	148	0.293706	0.716216	8.06e-07	1.43e-07	2.0455e-05	3.35413e-06	Non
HanXRQr2_Chr11g0484271	protein_coding	46	204	275	30	250	305	0.184	0.0983607	1.64e-23	1.04e-44	9.16944e-22	1.49511e-42	high-stringency PEG	19	75	12	8	94	20	0.202128	0.4	7.65e-09	0.371094	2.34621e-07	1	Non
HanXRQr2_Chr11g0484281	lncRNA	4	19	25	2	23	27	0.173913	0.074074	0.00176171	9.58e-06	0.025898	0.000211373	high-stringency PEG	29	32	18	8	61	26	0.47541	0.307692	0.700896	0.0498603	1	0.499362	Non
HanXRQr2_Chr11g0485631	protein_coding	3	270	78	26	273	104	0.010989	0.25	9.72e-59	3.41e-07	1.43844e-56	8.76754e-06	high-stringency PEG	0	0	0	0	0	0	NA	NA	1	1	1	1	NA
HanXRQr2_Chr11g0485701	protein_coding	75	558	626	15	633	641	0.118483	0.0234009	3.88e-82	1.13e-128	8.42694e-80	6.86394e-126	high-stringency PEG	0	0	0	0	0	0	NA	NA	1	1	1	1	NA
HanXRQr2_Chr11g0486511	protein_coding	2	28	21	14	30	35	0.0666666	0.4	2.07e-06	0.236724	4.34077e-05	1	Non	6	24	16	0	30	16	0.2	0	0.00101501	6.33e-05	0.0168069	0.00109575	high-stringency PEG
HanXRQr2_Chr11g0495971	protein_coding	0	0	0	0	0	0	NA	NA	1	1	1	1	NA	18	68	98	6	86	104	0.209302	0.0576923	6.98e-08	1.86e-19	1.97225e-06	9.35571e-18	high-stringency PEG
HanXRQr2_Chr11g0498401	protein_coding	0	0	0	0	0	0	NA	NA	1	1	1	1	NA	84	308	606	110	392	716	0.214286	0.153631	1.12e-29	1.05e-76	1.05181e-27	2.34759e-74	high-stringency PEG
HanXRQr2_Chr11g0500421	protein_coding	0	0	0	0	0	0	NA	NA	1	1	1	1	NA	53	273	218	14	326	232	0.162577	0.0603448	3.75e-34	6.62e-41	4.10448e-32	7.06844e-39	high-stringency PEG
HanXRQr2_Chr11g0502811	protein_coding	8	224	205	21	232	226	0.0344828	0.0929203	1.2e-45	1.91e-34	1.30733e-43	2.06765e-32	high-stringency PEG	0	0	0	0	0	0	NA	NA	1	1	1	1	NA
HanXRQr2_Chr11g0504621	protein_coding	2	562	468	31	564	499	0.0035461	0.0621242	6.15e-123	3.21e-85	2.28322e-120	1.13184e-82	high-stringency PEG	15	351	232	4	366	236	0.0409836	0.0169492	4.73e-69	7.89e-50	1.22802e-66	1.04555e-47	high-stringency PEG
HanXRQr2_Chr11g0505571	protein_coding	0	12	19	2	12	21	0	0.0952381	0.000532011	0.000207503	0.0084784	0.00378124	high-stringency PEG	0	0	0	0	0	0	NA	NA	1	1	1	1	NA
HanXRQr2_Chr11g0506641	protein_coding	3	74	25	4	77	29	0.038961	0.137931	5.91e-16	9.64e-05	2.33269e-14	0.00186472	high-stringency PEG	8	107	36	4	115	40	0.0695652	0.1	2.66e-20	4.2e-07	1.73925e-18	9.43565e-06	high-stringency PEG
HanXRQr2_Chr11g0506781	protein_coding	2	195	99	20	197	119	0.0101523	0.168067	5.05e-43	4.42e-13	5.08099e-41	1.82066e-11	high-stringency PEG	76	444	156	30	520	186	0.146154	0.16129	1.38e-58	2.49e-20	2.98572e-56	1.29699e-18	high-stringency PEG
HanXRQr2_Chr11g0507231	protein_coding	0	12	3	6	12	9	0	NA	0.000532011	0.317311	0.0084784	1	NA	3	95	34	10	98	44	0.0306122	0.227273	1.49e-20	0.000296733	9.88187e-19	0.00477349	high-stringency PEG
HanXRQr2_Chr11g0509351	protein_coding	40	122	120	29	162	149	0.246914	0.194631	1.17e-10	8.99e-14	3.47908e-09	3.86379e-12	high-stringency PEG	0	0	0	0	0	0	NA	NA	1	1	1	1	NA
HanXRQr2_Chr11g0511031	protein_coding	81	1216	503	190	1297	693	0.0624518	0.27417	5.31e-218	1.34e-32	4.87497e-215	1.36173e-30	high-stringency PEG	174	1253	568	48	1427	616	0.121934	0.0779221	1.92e-179	1.82e-97	1.88468e-176	5.5182e-95	high-stringency PEG
HanXRQr2_Chr11g0512611	protein_coding	4	44	45	8	48	53	0.0833333	0.150943	7.76e-09	3.73e-07	2.01171e-07	9.54437e-06	high-stringency PEG	37	57	80	26	94	106	0.393617	0.245283	0.0391276	1.56e-07	0.47072	3.6328e-06	low-stringency PEG
HanXRQr2_Chr11g0514241	protein_coding	75	216	248	47	291	295	0.257732	0.159322	1.39e-16	1.24e-31	5.66897e-15	1.22458e-29	high-stringency PEG	0	0	0	0	0	0	NA	NA	1	1	1	1	NA
HanXRQr2_Chr11g0514961	protein_coding	0	0	0	0	0	0	NA	NA	1	1	1	1	NA	2	37	26	0	39	26	0.051282	0	2.09e-08	3.41e-07	6.16067e-07	7.72978e-06	high-stringency PEG
HanXRQr2_Chr11g0515411	protein_coding	16	25	36	6	41	42	0.390244	0.142857	0.159854	3.67e-06	1	8.47078e-05	Non	4	65	104	2	69	106	0.057971	0.0188679	2.08e-13	3.88e-23	9.04215e-12	2.24101e-21	high-stringency PEG
HanXRQr2_Chr11g0515601	protein_coding	12	93	92	46	105	138	0.114286	0.333333	2.68e-15	9.01e-05	1.03381e-13	0.00175168	low-stringency PEG	2	24	22	2	26	24	0.076923	0.0833333	1.6e-05	4.46e-05	0.000347485	0.000801468	high-stringency PEG
HanXRQr2_Chr11g0520691	protein_coding	0	0	0	0	0	0	NA	NA	1	1	1	1	NA	0	17	60	0	17	60	0	0	3.74e-05	9.49e-15	0.000769581	3.726e-13	high-stringency PEG
HanXRQr2_Chr12g0521101	protein_coding	4	201	98	7	205	105	0.0195122	0.0666667	4.49e-43	6.64e-19	4.54049e-41	3.89488e-17	high-stringency PEG	0	0	0	0	0	0	NA	NA	1	1	1	1	NA
HanXRQr2_Chr12g0521121	protein_coding	0	165	343	19	165	362	0	0.0524862	9.15e-38	5e-65	7.99825e-36	1.17068e-62	high-stringency PEG	0	31	66	16	31	82	0	0.195122	2.58e-08	3.36e-08	7.52286e-07	8.42574e-07	high-stringency PEG
HanXRQr2_Chr12g0523641	protein_coding	0	51	379	5	51	384	0	0.0130208	9.24e-13	3.33e-81	3.0895e-11	1.0902e-78	high-stringency PEG	0	8	0	0	8	0	NA	NA	0.00467779	1	0.0680596	1	NA
HanXRQr2_Chr12g0523651	protein_coding	71	472	334	13	543	347	0.130755	0.037464	2.29e-66	1.52e-66	3.93976e-64	3.64754e-64	high-stringency PEG	0	28	36	22	28	58	0	0.37931	1.21e-07	0.0660197	3.3335e-06	0.651214	Non
HanXRQr2_Chr12g0524441	protein_coding	62	343	583	122	405	705	0.153086	0.17305	2.62e-44	1.59e-67	2.73226e-42	3.90517e-65	high-stringency PEG	0	0	0	0	0	0	NA	NA	1	1	1	1	NA
HanXRQr2_Chr12g0524451	protein_coding	4	57	132	8	61	140	0.0655738	0.0571429	1.15e-11	1.07e-25	3.64165e-10	8.41724e-24	high-stringency PEG	0	0	0	0	0	0	NA	NA	1	1	1	1	NA
HanXRQr2_Chr12g0527291	protein_coding	0	0	0	0	0	0	NA	NA	1	1	1	1	NA	8	36	14	0	44	14	0.181818	0	2.43e-05	0.000182813	0.000514847	0.00298336	high-stringency PEG
HanXRQr2_Chr12g0528981	protein_coding	7	143	162	47	150	209	0.0466667	0.22488	1.19e-28	1.8e-15	8.04751e-27	8.66982e-14	high-stringency PEG	0	0	0	0	0	0	NA	NA	1	1	1	1	NA
HanXRQr2_Chr12g0529271	protein_coding	9	42	52	16	51	68	0.176471	0.235294	3.82e-06	1.27e-05	7.82102e-05	0.000276264	high-stringency PEG	0	2	0	12	2	12	NA	0.999999	0.157301	0.000532011	1	0.00810152	NA
HanXRQr2_Chr12g0530171	protein_coding	14	268	138	17	282	155	0.0496454	0.109677	1.1e-51	2.5e-22	1.39731e-49	1.71238e-20	high-stringency PEG	0	0	0	0	0	0	NA	NA	1	1	1	1	NA
HanXRQr2_Chr12g0530181	protein_coding	3	40	14	1	43	15	0.0697674	0.0666666	1.68e-08	0.000789119	4.23496e-07	0.0133172	high-stringency PEG	0	0	0	0	0	0	NA	NA	1	1	1	1	NA
HanXRQr2_Chr12g0530261	protein_coding	231	1143	898	349	1374	1247	0.168122	0.279872	1.15e-133	1.67e-54	4.78825e-131	3.07589e-52	high-stringency PEG	0	0	0	0	0	0	NA	NA	1	1	1	1	NA
HanXRQr2_Chr12g0530931	protein_coding	7	47	38	6	54	44	0.12963	0.136364	5.23e-08	1.41e-06	1.26896e-06	3.39223e-05	high-stringency PEG	6	64	108	10	70	118	0.0857143	0.0847458	4.14e-12	1.85e-19	1.64308e-10	9.3423e-18	high-stringency PEG
HanXRQr2_Chr12g0531291	protein_coding	0	0	0	0	0	0	NA	NA	1	1	1	1	NA	74	551	262	62	625	324	0.1184	0.191358	3.7e-81	1.11e-28	1.17231e-78	7.96146e-27	high-stringency PEG
HanXRQr2_Chr12g0533161	protein_coding	0	4	4	2	4	6	NA	NA	0.0455008	0.414217	0.489671	1	NA	0	11	26	6	11	32	0	0.1875	0.000911129	0.000406954	0.0152013	0.00644365	high-stringency PEG
HanXRQr2_Chr12g0533321	protein_coding	39	804	578	125	843	703	0.0462633	0.177809	5.41e-153	1.91e-65	2.70814e-150	4.52805e-63	high-stringency PEG	56	71	196	30	127	226	0.440945	0.132743	0.183178	2.39e-28	1	1.69315e-26	Non
HanXRQr2_Chr12g0533331	protein_coding	3	252	284	47	255	331	0.0117647	0.141994	8.12e-55	8.63e-39	1.09891e-52	1.05414e-36	high-stringency PEG	37	378	178	24	415	202	0.0891566	0.118812	6.81e-63	2.34e-27	1.57651e-60	1.59755e-25	high-stringency PEG
HanXRQr2_Chr12g0533341	lncRNA	2	260	221	56	262	277	0.00763359	0.202166	3.38e-57	3.62e-23	4.84003e-55	2.58147e-21	high-stringency PEG	36	715	252	34	751	286	0.0479361	0.118881	1.58e-135	5.08e-38	1.00336e-132	4.94137e-36	high-stringency PEG
HanXRQr2_Chr12g0533511	protein_coding	38	95	156	56	133	212	0.285714	0.264151	7.71e-07	6.51e-12	1.69229e-05	2.46205e-10	high-stringency PEG	72	35	132	92	107	224	0.672897	0.410714	0.00034766	0.00752632	0.0062387	0.0944036	Non
HanXRQr2_Chr12g0534121	protein_coding	15	229	346	89	244	435	0.0614754	0.204598	1.02e-42	6.88e-35	1.01585e-40	7.60531e-33	high-stringency PEG	0	0	0	0	0	0	NA	NA	1	1	1	1	NA
HanXRQr2_Chr12g0534231	protein_coding	0	15	41	12	15	53	0	0.226415	0.000107512	6.79e-05	0.00187417	0.0013352	high-stringency PEG	0	22	34	28	22	62	0	0.451613	2.73e-06	0.44606	6.46166e-05	1	Non
HanXRQr2_Chr12g0535741	protein_coding	0	0	0	0	0	0	NA	NA	1	1	1	1	NA	21	114	76	24	135	100	0.155556	0.24	1.2e-15	1.99e-07	6.0675e-14	4.60929e-06	high-stringency PEG
HanXRQr2_Chr12g0536571	protein_coding	0	51	50	16	51	66	0	0.242424	9.24e-13	2.85e-05	3.0895e-11	0.000591035	high-stringency PEG	21	44	38	16	65	54	0.323077	0.296296	0.00433361	0.00275508	0.0648234	0.0379451	low-stringency PEG
HanXRQr2_Chr12g0536581	protein_coding	21	768	656	44	789	700	0.026616	0.0628571	7.98e-156	2.24e-118	4.14546e-153	1.23786e-115	high-stringency PEG	1	101	230	12	102	242	0.00980392	0.0495868	4.1e-23	1.29e-44	3.06124e-21	1.50113e-42	high-stringency PEG
HanXRQr2_Chr12g0537901	protein_coding	6	40	67	21	46	88	0.130435	0.238636	5.36e-07	9.41e-07	1.19335e-05	2.31583e-05	high-stringency PEG	0	0	0	0	0	0	NA	NA	1	1	1	1	NA
HanXRQr2_Chr12g0538691	protein_coding	5	82	33	11	87	44	0.0574713	0.25	1.52e-16	0.000911121	6.16789e-15	0.0150988	high-stringency PEG	12	31	22	12	43	34	0.27907	0.352941	0.00376183	0.0863479	0.0568094	0.837304	Non
HanXRQr2_Chr12g0539561	protein_coding	0	23	48	18	23	66	0	0.272727	1.62e-06	0.000221847	3.43254e-05	0.00403383	high-stringency PEG	0	0	0	0	0	0	NA	NA	1	1	1	1	NA
HanXRQr2_Chr12g0539971	protein_coding	0	386	67	3	386	70	0	0.0428571	6.15e-86	2.02e-14	1.40781e-83	9.12368e-13	high-stringency PEG	0	0	0	0	0	0	NA	NA	1	1	1	1	NA
HanXRQr2_Chr12g0542871	protein_coding	14	979	1037	67	993	1104	0.0140987	0.0606884	5.98e-206	2.34e-187	5.00219e-203	2.22291e-184	high-stringency PEG	0	128	206	12	128	218	0	0.0550459	1.12e-29	1.96e-39	1.05181e-27	1.98999e-37	high-stringency PEG
HanXRQr2_Chr12g0543561	protein_coding	184	803	593	146	987	739	0.186424	0.197564	2.03e-86	9.39e-61	4.71958e-84	2.04912e-58	high-stringency PEG	0	0	0	0	0	0	NA	NA	1	1	1	1	NA
HanXRQr2_Chr12g0543681	protein_coding	6	63	94	8	69	102	0.0869565	0.0784314	6.79e-12	1.66e-17	2.16397e-10	9.05646e-16	high-stringency PEG	0	0	0	0	0	0	NA	NA	1	1	1	1	NA
HanXRQr2_Chr12g0544921	protein_coding	0	93	41	10	93	51	0	0.196078	5.23e-22	1.42e-05	2.73883e-20	0.000305742	high-stringency PEG	0	0	0	0	0	0	NA	NA	1	1	1	1	NA
HanXRQr2_Chr12g0544941	protein_coding	0	69	108	27	69	135	0	0.2	9.85e-17	3.14e-12	4.03844e-15	1.21069e-10	high-stringency PEG	15	48	38	14	63	52	0.238095	0.269231	3.22e-05	0.000874089	0.000670359	0.0130539	high-stringency PEG
HanXRQr2_Chr12g0545451	protein_coding	68	1148	777	745	1216	1522	0.0559211	0.489488	1.32e-210	0.412077	1.12597e-207	1	Non	16	180	512	106	196	618	0.0816326	0.171521	1.08e-31	5.87e-60	1.08457e-29	9.73699e-58	high-stringency PEG
HanXRQr2_Chr12g0545471	protein_coding	2	81	292	13	83	305	0.0240964	0.0426229	4.27e-18	1.89e-57	1.88018e-16	3.76841e-55	high-stringency PEG	41	47	314	22	88	336	0.465909	0.0654762	0.522431	3.93e-57	1	6.17398e-55	Non
HanXRQr2_Chr13g0566071	protein_coding	3	15	9	4	18	13	0.166667	0.307692	0.00467776	0.165518	0.0629735	1	Non	70	221	106	36	291	142	0.24055	0.253521	8.61e-19	4.25e-09	5.15017e-17	1.15261e-07	high-stringency PEG
HanXRQr2_Chr13g0567831	protein_coding	0	0	0	0	0	0	NA	NA	1	1	1	1	NA	34	144	198	20	178	218	0.191011	0.0917431	1.65e-16	1.81e-33	8.72651e-15	1.52847e-31	high-stringency PEG
HanXRQr2_Chr13g0568081	protein_coding	0	0	0	0	0	0	NA	NA	1	1	1	1	NA	26	70	378	34	96	412	0.270833	0.0825243	7.1e-06	2e-64	0.000161179	3.65477e-62	high-stringency PEG
HanXRQr2_Chr13g0568491	protein_coding	0	0	0	0	0	0	NA	NA	1	1	1	1	NA	12	75	52	4	87	56	0.137931	0.0714286	1.44e-11	1.42e-10	5.47275e-10	4.31035e-09	high-stringency PEG
HanXRQr2_Chr13g0570791	protein_coding	4	20	40	14	24	54	0.166667	0.259259	0.00109084	0.000402939	0.0165842	0.00710559	high-stringency PEG	24	33	20	22	57	42	0.421053	0.523809	0.23323	0.757621	1	1	Non
HanXRQr2_Chr13g0572521	protein_coding	0	0	0	0	0	0	NA	NA	1	1	1	1	NA	4	66	126	16	70	142	0.0571428	0.112676	1.26e-13	2.68e-20	5.54765e-12	1.3912e-18	high-stringency PEG
HanXRQr2_Chr13g0574271	protein_coding	6	180	193	53	186	246	0.0322581	0.215447	2.8e-37	4.41e-19	2.42503e-35	2.61481e-17	high-stringency PEG	6	16	16	0	22	16	0.272727	0	0.0330063	6.33e-05	0.402818	0.00109575	high-stringency PEG
HanXRQr2_Chr13g0576081	protein_coding	139	348	434	107	487	541	0.285421	0.197782	2.78e-21	6.8e-45	1.42032e-19	9.86838e-43	high-stringency PEG	0	0	0	0	0	0	NA	NA	1	1	1	1	NA
HanXRQr2_Chr13g0576961	protein_coding	4	67	34	5	71	39	0.056338	0.128205	7.62e-14	3.42e-06	2.71146e-12	7.92338e-05	high-stringency PEG	19	303	54	40	322	94	0.0590062	0.425532	2.04e-56	0.148742	4.11114e-54	1	Non
HanXRQr2_Chr13g0578371	protein_coding	0	0	0	0	0	0	NA	NA	1	1	1	1	NA	14	72	118	14	86	132	0.162791	0.106061	3.99e-10	1.4e-19	1.36453e-08	7.08295e-18	high-stringency PEG
HanXRQr2_Chr13g0579381	protein_coding	18	326	312	82	344	394	0.0523256	0.208122	6.28e-62	4.78e-31	9.84881e-60	4.62232e-29	high-stringency PEG	0	9	6	0	9	6	NA	NA	0.00269983	0.014306	0.0413998	0.165348	NA
HanXRQr2_Chr13g0580491	protein_coding	3	48	78	21	51	99	0.0588235	0.212121	2.95e-10	1.01e-08	8.46587e-09	2.97837e-07	high-stringency PEG	0	0	0	0	0	0	NA	NA	1	1	1	1	NA
HanXRQr2_Chr13g0581911	protein_coding	0	16	11	0	16	11	0	0	6.33e-05	0.000911129	0.00113473	0.0150988	high-stringency PEG	0	0	0	0	0	0	NA	NA	1	1	1	1	NA
HanXRQr2_Chr13g0582021	protein_coding	33	391	327	48	424	375	0.0778302	0.128	1.05e-67	4.64e-47	1.84142e-65	7.09385e-45	high-stringency PEG	36	125	182	26	161	208	0.223602	0.125	2.31e-12	2.87e-27	9.38064e-11	1.95401e-25	high-stringency PEG
HanXRQr2_Chr13g0582161	protein_coding	0	80	67	3	80	70	0	0.0428571	3.74e-19	2.02e-14	1.72716e-17	9.12368e-13	high-stringency PEG	20	208	114	36	228	150	0.0877193	0.24	1.39e-35	1.91e-10	1.57411e-33	5.74949e-09	high-stringency PEG
HanXRQr2_Chr13g0583431	protein_coding	17	1121	3519	109	1138	3628	0.0149385	0.0300441	6.58e-235	0	6.71177e-232	0	high-stringency PEG	0	0	0	0	0	0	NA	NA	1	1	1	1	NA
HanXRQr2_Chr13g0584791	protein_coding	0	57	40	12	57	52	0	0.230769	4.36e-14	0.000103218	1.57563e-12	0.00198977	high-stringency PEG	0	0	0	0	0	0	NA	NA	1	1	1	1	NA
HanXRQr2_Chr13g0589961	protein_coding	17	76	160	43	93	203	0.182796	0.211823	9.47e-10	2.18e-16	2.63027e-08	1.1046e-14	high-stringency PEG	0	0	0	0	0	0	NA	NA	1	1	1	1	NA
HanXRQr2_Chr13g0597161	protein_coding	10	165	214	57	175	271	0.0571429	0.210332	1.04e-31	1.47e-21	7.71765e-30	9.64724e-20	high-stringency PEG	0	0	0	0	0	0	NA	NA	1	1	1	1	NA
HanXRQr2_Chr13g0598061	protein_coding	2	143	108	20	145	128	0.0137931	0.15625	1.14e-31	7.36e-15	8.40795e-30	3.4206e-13	high-stringency PEG	10	330	882	210	340	1092	0.0294118	0.192308	1.83e-67	6.22e-92	4.61078e-65	1.75692e-89	high-stringency PEG
HanXRQr2_Chr13g0599921	protein_coding	13	239	195	56	252	251	0.0515873	0.223108	5.43e-46	1.73e-18	5.97532e-44	9.92038e-17	high-stringency PEG	0	0	0	0	0	0	NA	NA	1	1	1	1	NA
HanXRQr2_Chr13g0604691	protein_coding	137	72	30	24	209	54	0.655502	0.444444	6.92e-06	0.414216	0.000138306	1	Non	19	101	18	4	120	22	0.158333	0.181818	7.13e-14	0.00283756	3.19347e-12	0.038908	high-stringency PEG
HanXRQr2_Chr13g0612001	protein_coding	13	429	4	1	442	5	0.0294118	NA	3.85e-87	0.179713	8.97808e-85	1	NA	12	69	682	38	81	720	0.148148	0.0527778	2.4e-10	2.75e-127	8.33167e-09	1.24252e-124	high-stringency PEG
HanXRQr2_Chr13g0612021	protein_coding	0	50	49	4	50	53	0	0.0754717	1.54e-12	6.36e-10	5.06954e-11	2.07358e-08	high-stringency PEG	0	0	0	0	0	0	NA	NA	1	1	1	1	NA
HanXRQr2_Chr13g0613881	protein_coding	76	1120	643	253	1196	896	0.0635451	0.282366	3.4e-200	8.37e-39	2.70678e-197	1.0245e-36	high-stringency PEG	0	0	0	0	0	0	NA	NA	1	1	1	1	NA
HanXRQr2_Chr13g0614001	protein_coding	2	13	14	2	15	16	0.133333	0.125	0.00450872	0.00269981	0.0619446	0.040801	high-stringency PEG	12	56	30	0	68	30	0.176471	0	9.51e-08	4.32e-08	2.65417e-06	1.06248e-06	high-stringency PEG
HanXRQr2_Chr13g0614381	protein_coding	117	418	323	94	535	417	0.218692	0.22542	1.03e-38	3.47e-29	9.27201e-37	3.14946e-27	high-stringency PEG	0	0	0	0	0	0	NA	NA	1	1	1	1	NA
HanXRQr2_Chr13g0614671	protein_coding	0	0	0	0	0	0	NA	NA	1	1	1	1	NA	35	311	742	112	346	854	0.101156	0.131148	8.34e-50	4.44e-103	1.39956e-47	1.48433e-100	high-stringency PEG
HanXRQr2_Chr13g0619151	protein_coding	18	53	162	31	71	193	0.253521	0.160622	3.27e-05	4.12e-21	0.000611237	2.64925e-19	high-stringency PEG	35	53	44	6	88	50	0.397727	0.12	0.0550089	7.7e-08	0.628919	1.86351e-06	Non
HanXRQr2_Chr14g0622581	protein_coding	12	50	57	11	62	68	0.193548	0.161765	1.39e-06	2.43e-08	2.98402e-05	6.94712e-07	high-stringency PEG	38	46	40	64	84	104	0.452381	0.615385	0.382733	0.0186029	1	0.211244	Non
HanXRQr2_Chr14g0624311	protein_coding	4	25	24	4	29	28	0.137931	0.142857	9.64e-05	0.000157053	0.00169303	0.00293027	high-stringency PEG	0	0	0	0	0	0	NA	NA	1	1	1	1	NA
HanXRQr2_Chr14g0624641	protein_coding	0	26	23	0	26	23	0	0	3.41e-07	1.62e-06	7.72769e-06	3.86785e-05	high-stringency PEG	0	0	0	0	0	0	NA	NA	1	1	1	1	NA
HanXRQr2_Chr14g0625531	protein_coding	2	32	41	4	34	45	0.0588235	0.0888889	2.68e-07	3.48e-08	6.10106e-06	9.78992e-07	high-stringency PEG	0	0	0	0	0	0	NA	NA	1	1	1	1	NA
HanXRQr2_Chr14g0630041	protein_coding	73	238	235	56	311	291	0.234727	0.19244	8.26e-21	9.29e-26	4.13849e-19	7.35059e-24	high-stringency PEG	0	0	0	0	0	0	NA	NA	1	1	1	1	NA
HanXRQr2_Chr14g0632941	protein_coding	38	34	99	14	72	113	0.527778	0.123894	0.637352	1.28e-15	1	6.24322e-14	Non	0	17	24	0	17	24	0	0	3.74e-05	9.63e-07	0.000769581	2.06263e-05	high-stringency PEG
HanXRQr2_Chr14g0632951	protein_coding	67	63	127	13	130	140	0.515385	0.0928571	0.725721	5.7e-22	1	3.82557e-20	Non	9	61	84	14	70	98	0.128571	0.142857	5.13e-10	1.54e-12	1.73831e-08	5.27991e-11	high-stringency PEG
HanXRQr2_Chr14g0633521	protein_coding	0	58	35	0	58	35	0	0	2.62e-14	3.3e-09	9.60538e-13	1.01061e-07	high-stringency PEG	0	0	0	0	0	0	NA	NA	1	1	1	1	NA
HanXRQr2_Chr14g0634941	protein_coding	19	133	173	21	152	194	0.125	0.108247	2.32e-20	9.99e-28	1.13392e-18	8.56824e-26	high-stringency PEG	0	0	0	0	0	0	NA	NA	1	1	1	1	NA
HanXRQr2_Chr14g0636501	protein_coding	0	0	0	0	0	0	NA	NA	1	1	1	1	NA	0	15	14	2	15	16	0	0.125	0.000107512	0.00269981	0.00207976	0.0372146	high-stringency PEG
HanXRQr2_Chr14g0638931	protein_coding	84	881	1799	285	965	2084	0.0870466	0.136756	3.59e-145	3.47e-241	1.65004e-142	4.91416e-238	high-stringency PEG	154	240	708	94	394	802	0.390863	0.117207	1.47e-05	3.09e-104	0.000322079	1.05143e-101	low-stringency PEG
HanXRQr2_Chr14g0639941	protein_coding	3	67	122	23	70	145	0.0428571	0.158621	2.02e-14	2.01e-16	7.4447e-13	1.01933e-14	high-stringency PEG	3	67	116	18	70	134	0.0428571	0.134328	2.02e-14	2.54e-17	9.37726e-13	1.15022e-15	high-stringency PEG
HanXRQr2_Chr14g0641001	protein_coding	14	220	323	68	234	391	0.0598291	0.173913	2.46e-41	4.75e-38	2.36426e-39	5.67607e-36	high-stringency PEG	3	6	0	0	9	0	NA	NA	0.317311	1	1	1	NA
HanXRQr2_Chr14g0641311	protein_coding	5	239	1243	41	244	1284	0.0204918	0.0319315	9.87e-51	1.08e-246	1.22647e-48	1.61373e-243	high-stringency PEG	4	20	332	22	24	354	0.166667	0.0621469	0.00109084	5.43e-61	0.0179807	9.18716e-59	high-stringency PEG
HanXRQr2_Chr14g0643851	protein_coding	33	200	241	55	233	296	0.141631	0.185811	7.38e-28	3.05e-27	4.802e-26	2.56667e-25	high-stringency PEG	0	0	0	0	0	0	NA	NA	1	1	1	1	NA
HanXRQr2_Chr14g0643861	protein_coding	0	0	0	0	0	0	NA	NA	1	1	1	1	NA	54	222	42	14	276	56	0.195652	0.25	4.87e-24	0.000182811	3.74268e-22	0.00298336	high-stringency PEG
HanXRQr2_Chr14g0643911	protein_coding	0	0	0	0	0	0	NA	NA	1	1	1	1	NA	84	299	714	36	383	750	0.219321	0.048	4.46e-28	2.6e-135	3.93958e-26	1.26473e-132	high-stringency PEG
HanXRQr2_Chr14g0647651	protein_coding	0	0	0	0	0	0	NA	NA	1	1	1	1	NA	6	22	74	8	28	82	0.214286	0.097561	0.00249692	3.13e-13	0.0390039	1.12456e-11	high-stringency PEG
HanXRQr2_Chr14g0648281	protein_coding	17	75	54	21	92	75	0.184783	0.28	1.48e-09	0.00013868	4.03831e-08	0.00261018	high-stringency PEG	0	0	0	0	0	0	NA	NA	1	1	1	1	NA
HanXRQr2_Chr14g0648381	protein_coding	25	113	67	23	138	90	0.181159	0.255556	6.83e-14	3.52e-06	2.44363e-12	8.12733e-05	high-stringency PEG	0	0	0	0	0	0	NA	NA	1	1	1	1	NA
HanXRQr2_Chr14g0649091	protein_coding	27	106	162	33	133	195	0.203008	0.169231	7.38e-12	2.51e-20	2.34703e-10	1.56485e-18	high-stringency PEG	21	85	72	22	106	94	0.198113	0.234043	5.09e-10	2.51e-07	1.72753e-08	5.76073e-06	high-stringency PEG
HanXRQr2_Chr14g0649211	protein_coding	12	37	45	10	49	55	0.244898	0.181818	0.00035504	2.37e-06	0.00579059	5.56643e-05	high-stringency PEG	0	0	0	0	0	0	NA	NA	1	1	1	1	NA
HanXRQr2_Chr14g0649381	protein_coding	0	0	0	0	0	0	NA	NA	1	1	1	1	NA	14	180	434	54	194	488	0.0721649	0.110656	9.53e-33	2.57e-66	9.89033e-31	4.86861e-64	high-stringency PEG
HanXRQr2_Chr14g0651001	protein_coding	0	1006	302	0	1006	302	0	0	8.91e-221	1.21e-67	8.37219e-218	2.97843e-65	high-stringency PEG	0	0	0	0	0	0	NA	NA	1	1	1	1	NA
HanXRQr2_Chr14g0651011	protein_coding	0	292	182	0	292	182	0	0	1.82e-65	1.77e-41	3.07835e-63	2.34891e-39	high-stringency PEG	0	0	0	0	0	0	NA	NA	1	1	1	1	NA
HanXRQr2_Chr14g0651021	protein_coding	0	59	21	2	59	23	0	0.0869565	1.58e-14	7.44e-05	5.84974e-13	0.00145769	high-stringency PEG	0	0	0	0	0	0	NA	NA	1	1	1	1	NA
HanXRQr2_Chr14g0653561	protein_coding	6	109	47	17	115	64	0.0521739	0.265625	7.63e-22	0.000176835	3.97647e-20	0.0032651	high-stringency PEG	0	0	0	0	0	0	NA	NA	1	1	1	1	NA
HanXRQr2_Chr14g0653731	protein_coding	48	11	24	14	59	38	0.813559	0.368421	1.46e-06	0.104758	3.11561e-05	1	Non	2	19	16	0	21	16	0.0952381	0	0.000207503	6.33e-05	0.00384921	0.00109575	high-stringency PEG
HanXRQr2_Chr14g0654151	protein_coding	2	127	104	6	129	110	0.0155039	0.0545455	3.59e-28	9.28e-21	2.36452e-26	5.88221e-19	high-stringency PEG	9	103	36	30	112	66	0.0803571	0.454545	6.56e-19	0.460181	3.96023e-17	1	Non
HanXRQr2_Chr14g0654221	protein_coding	5	54	3	43	59	46	0.0847457	0.934782	1.78e-10	3.69e-09	5.18994e-09	1.12709e-07	Non	4	34	10	0	38	10	0.105263	0	1.14e-06	0.00156542	2.83056e-05	0.0221627	high-stringency PEG
HanXRQr2_Chr14g0654611	protein_coding	2	106	114	29	108	143	0.0185185	0.202797	1.41e-23	1.18e-12	7.94919e-22	4.68662e-11	high-stringency PEG	68	56	50	42	124	92	0.548387	0.456522	0.281198	0.404249	1	1	Non
HanXRQr2_Chr14g0655771	protein_coding	3	563	137	29	566	166	0.00530035	0.174699	1.64e-122	5.18e-17	6.00212e-120	2.74467e-15	high-stringency PEG	10	250	186	2	260	188	0.0384615	0.0106383	4.18e-50	4.64e-41	7.11004e-48	5.01464e-39	high-stringency PEG
HanXRQr2_Chr14g0656731	protein_coding	0	0	0	0	0	0	NA	NA	1	1	1	1	NA	6	64	28	6	70	34	0.0857143	0.176471	4.14e-12	0.000161317	1.64308e-10	0.00268874	high-stringency PEG
HanXRQr2_Chr14g0657771	protein_coding	33	334	431	143	367	574	0.0899183	0.249129	1.25e-55	2.76e-33	1.72451e-53	2.90434e-31	high-stringency PEG	122	1047	856	116	1169	972	0.104363	0.119342	3.41e-161	1.55e-124	2.87911e-158	6.61369e-122	high-stringency PEG
HanXRQr2_Chr14g0657781	protein_coding	5	57	183	21	62	204	0.0806451	0.102941	4e-11	8.1e-30	1.22129e-09	7.52441e-28	high-stringency PEG	0	0	0	0	0	0	NA	NA	1	1	1	1	NA
HanXRQr2_Chr14g0658091	protein_coding	21	602	387	85	623	472	0.0337079	0.180085	7.53e-120	6.27e-44	2.64587e-117	8.85931e-42	high-stringency PEG	0	0	0	0	0	0	NA	NA	1	1	1	1	NA
HanXRQr2_Chr14g0658111	protein_coding	3	51	41	5	54	46	0.0555555	0.108696	6.49e-11	1.11e-07	1.95235e-09	2.99578e-06	high-stringency PEG	0	0	0	0	0	0	NA	NA	1	1	1	1	NA
HanXRQr2_Chr14g0658361	protein_coding	7	49	36	8	56	44	0.125	0.181818	1.99e-08	2.43e-05	5.01827e-07	0.00050701	high-stringency PEG	0	0	0	0	0	0	NA	NA	1	1	1	1	NA
HanXRQr2_Chr14g0658431	protein_coding	0	160	46	2	160	48	0	0.0416667	1.13e-36	2.14e-10	9.63119e-35	7.24622e-09	high-stringency PEG	0	0	0	0	0	0	NA	NA	1	1	1	1	NA
HanXRQr2_Chr14g0658871	protein_coding	0	0	0	0	0	0	NA	NA	1	1	1	1	NA	18	258	180	54	276	234	0.0652174	0.230769	2.65e-47	1.77e-16	4.1404e-45	7.63573e-15	high-stringency PEG
HanXRQr2_Chr14g0659841	protein_coding	0	0	0	0	0	0	NA	NA	1	1	1	1	NA	16	63	40	8	79	48	0.202532	0.166667	1.24e-07	3.86e-06	3.39173e-06	7.7589e-05	high-stringency PEG
HanXRQr2_Chr14g0661481	protein_coding	13	39	42	8	52	50	0.25	0.16	0.000311492	1.52e-06	0.00510827	3.66099e-05	high-stringency PEG	17	16	48	2	33	50	0.515151	0.04	0.861804	7.75e-11	1	2.39472e-09	Non
HanXRQr2_Chr14g0661971	protein_coding	1	16	27	3	17	30	0.0588235	0.1	0.000274729	1.18e-05	0.0045563	0.000257306	high-stringency PEG	0	0	0	0	0	0	NA	NA	1	1	1	1	NA
HanXRQr2_Chr14g0662021	protein_coding	8	45	19	0	53	19	0.150943	0	3.73e-07	1.31e-05	8.39956e-06	0.000283069	high-stringency PEG	0	0	0	0	0	0	NA	NA	1	1	1	1	NA
HanXRQr2_Chr14g0662141	protein_coding	0	0	0	0	0	0	NA	NA	1	1	1	1	NA	13	172	246	76	185	322	0.0702703	0.236025	1.44e-31	2.7e-21	1.43342e-29	1.46089e-19	high-stringency PEG
HanXRQr2_Chr14g0665661	protein_coding	0	140	47	4	140	51	0	0.0784314	2.66e-32	1.73e-09	2.00102e-30	5.44228e-08	high-stringency PEG	0	0	0	0	0	0	NA	NA	1	1	1	1	NA
HanXRQr2_Chr14g0665781	protein_coding	0	27	30	0	27	30	0	0	2.03e-07	4.32e-08	4.66952e-06	1.2046e-06	high-stringency PEG	0	0	0	0	0	0	NA	NA	1	1	1	1	NA
HanXRQr2_Chr14g0666461	protein_coding	2	4	0	0	6	0	NA	NA	0.414217	1	1	1	NA	4	22	12	0	26	12	0.153846	0	0.00041542	0.000532011	0.00736452	0.00810152	high-stringency PEG
HanXRQr2_Chr14g0666791	protein_coding	57	1122	3355	291	1179	3646	0.0483461	0.0798135	3.23e-211	0	2.78387e-208	0	high-stringency PEG	0	0	0	0	0	0	NA	NA	1	1	1	1	NA
HanXRQr2_Chr14g0666851	protein_coding	32	22	144	101	54	245	0.592592	0.412245	0.173568	0.00601121	1	0.084746	Non	4	28	12	0	32	12	0.125	0	2.21e-05	0.000532011	0.000470206	0.00810152	high-stringency PEG
HanXRQr2_Chr14g0667841	protein_coding	0	0	0	0	0	0	NA	NA	1	1	1	1	NA	32	165	184	12	197	196	0.162437	0.0612245	2.65e-21	1.08e-34	1.82923e-19	9.49019e-33	high-stringency PEG
HanXRQr2_Chr14g0668281	protein_coding	0	0	0	0	0	0	NA	NA	1	1	1	1	NA	14	144	156	6	158	162	0.0886076	0.037037	4.54e-25	4.66e-32	3.63319e-23	3.75818e-30	high-stringency PEG
HanXRQr2_Chr15g0671281	protein_coding	0	0	0	0	0	0	NA	NA	1	1	1	1	NA	0	138	104	40	138	144	0	0.277778	7.29e-32	9.64e-08	7.35702e-30	2.30352e-06	high-stringency PEG
HanXRQr2_Chr15g0675231	protein_coding	80	558	383	114	638	497	0.125392	0.229376	7.21e-80	1.59e-33	1.53685e-77	1.68585e-31	high-stringency PEG	0	0	0	0	0	0	NA	NA	1	1	1	1	NA
HanXRQr2_Chr15g0678241	protein_coding	114	732	2999	279	846	3278	0.134752	0.0851129	3.49e-100	0	9.54269e-98	0	high-stringency PEG	0	0	0	0	0	0	NA	NA	1	1	1	1	NA
HanXRQr2_Chr15g0678251	protein_coding	185	465	720	84	650	804	0.284615	0.104478	4.64e-28	2.01e-111	3.05315e-26	1.0291e-108	high-stringency PEG	0	0	0	0	0	0	NA	NA	1	1	1	1	NA
HanXRQr2_Chr15g0679321	protein_coding	34	33	97	85	67	182	0.507463	0.467033	0.902765	0.373735	1	1	Non	38	96	100	22	134	122	0.283582	0.180328	5.43e-07	1.64e-12	1.40973e-05	5.63558e-11	high-stringency PEG
HanXRQr2_Chr15g0680061	protein_coding	0	70	69	4	70	73	0	0.0547945	5.93e-17	2.79e-14	2.46256e-15	1.2461e-12	high-stringency PEG	48	74	134	24	122	158	0.393443	0.151899	0.0185761	2.11e-18	0.240025	1.0118e-16	low-stringency PEG
HanXRQr2_Chr15g0680661	protein_coding	0	0	0	0	0	0	NA	NA	1	1	1	1	NA	25	75	138	8	100	146	0.25	0.0547945	5.73e-07	5.38e-27	1.47495e-05	3.63106e-25	high-stringency PEG
HanXRQr2_Chr15g0681381	protein_coding	58	363	439	20	421	459	0.137767	0.043573	5.58e-50	3.58e-85	6.79778e-48	1.25697e-82	high-stringency PEG	0	0	0	0	0	0	NA	NA	1	1	1	1	NA
HanXRQr2_Chr15g0682951	protein_coding	12	47	47	18	59	65	0.20339	0.276923	5.2e-06	0.0003219	0.000104934	0.00572239	high-stringency PEG	0	0	0	0	0	0	NA	NA	1	1	1	1	NA
HanXRQr2_Chr15g0685451	protein_coding	115	580	446	176	695	622	0.165468	0.282958	1.25e-69	2.59e-27	2.28314e-67	2.19285e-25	high-stringency PEG	193	405	338	222	598	560	0.322742	0.396429	4.35e-18	9.49e-07	2.49208e-16	2.06263e-05	low-stringency PEG
HanXRQr2_Chr15g0717301	protein_coding	0	0	0	0	0	0	NA	NA	1	1	1	1	NA	18	95	66	22	113	88	0.159292	0.25	4.37e-13	2.73e-06	1.86118e-11	5.56403e-05	high-stringency PEG
HanXRQr2_Chr16g0724341	protein_coding	123	656	366	134	779	500	0.157895	0.268	2.69e-81	3.21e-25	5.79346e-79	2.48222e-23	high-stringency PEG	0	0	0	0	0	0	NA	NA	1	1	1	1	NA
HanXRQr2_Chr16g0724401	lncRNA	3	23	77	18	26	95	0.115385	0.189474	8.77e-05	1.42e-09	0.00155177	4.49215e-08	high-stringency PEG	0	2	0	0	2	0	NA	NA	0.157301	1	1	1	NA
HanXRQr2_Chr16g0725761	protein_coding	44	116	251	99	160	350	0.275	0.282857	1.25e-08	4.48e-16	3.19693e-07	2.24124e-14	high-stringency PEG	17	48	0	10	65	10	0.261538	0.999999	0.000120515	0.00156542	0.00232483	0.0221627	Non
HanXRQr2_Chr16g0726661	protein_coding	46	560	389	97	606	486	0.0759076	0.199588	8.17e-97	4.8e-40	2.1207e-94	6.09488e-38	high-stringency PEG	62	78	16	40	140	56	0.442857	0.714286	0.176296	0.00134064	1	0.0195568	Non
HanXRQr2_Chr16g0726861	protein_coding	4	9	9	3	13	12	0.307692	0.25	0.165518	0.0832648	1	0.848357	Non	0	20	34	0	20	34	0	0	7.74e-06	5.51e-09	0.000174575	1.46804e-07	high-stringency PEG
HanXRQr2_Chr16g0727461	protein_coding	0	0	0	0	0	0	NA	NA	1	1	1	1	NA	92	456	416	142	548	558	0.167883	0.25448	1.61e-54	4.15e-31	3.03463e-52	3.24384e-29	high-stringency PEG
HanXRQr2_Chr16g0730761	protein_coding	17	93	233	61	110	294	0.154545	0.207483	4.28e-13	1.11e-23	1.45933e-11	8.04089e-22	high-stringency PEG	0	0	0	0	0	0	NA	NA	1	1	1	1	NA
HanXRQr2_Chr16g0732111	protein_coding	20	971	626	89	991	715	0.0201816	0.124476	1.78e-200	1.05e-89	1.42792e-197	3.92209e-87	high-stringency PEG	16	50	112	16	66	128	0.242424	0.125	2.85e-05	2.15e-17	0.000598158	9.76011e-16	high-stringency PEG
HanXRQr2_Chr16g0732861	protein_coding	0	6	20	12	6	32	NA	0.375	0.014306	0.157299	0.173808	1	NA	93	233	62	24	326	86	0.285276	0.27907	8.91e-15	4.17e-05	4.24241e-13	0.000757263	high-stringency PEG
HanXRQr2_Chr16g0734201	protein_coding	7	229	143	116	236	259	0.029661	0.447876	2.47e-47	0.093406	2.81492e-45	0.942824	Non	15	101	364	138	116	502	0.12931	0.2749	1.41e-15	6.31e-24	7.03921e-14	3.75956e-22	high-stringency PEG
HanXRQr2_Chr16g0734511	protein_coding	0	0	0	0	0	0	NA	NA	1	1	1	1	NA	6	27	158	8	33	166	0.181818	0.0481928	0.000256551	2.51e-31	0.00470271	1.98146e-29	high-stringency PEG
HanXRQr2_Chr16g0735131	protein_coding	180	1212	714	289	1392	1003	0.12931	0.288136	2.09e-168	4.64e-41	1.2369e-165	6.06564e-39	low-stringency PEG	994	2532	974	254	3526	1228	0.281906	0.20684	6.5e-148	8.31e-94	4.64569e-145	2.403e-91	high-stringency PEG
HanXRQr2_Chr16g0738751	protein_coding	6	53	61	6	59	67	0.101695	0.0895522	9.42e-10	1.83e-11	2.61693e-08	6.69637e-10	high-stringency PEG	14	67	84	2	81	86	0.172839	0.0232558	3.89e-09	9.38e-19	1.21582e-07	4.56537e-17	high-stringency PEG
HanXRQr2_Chr16g0739491	protein_coding	17	103	151	48	120	199	0.141667	0.241206	4.14e-15	2.85e-13	1.58138e-13	1.18423e-11	high-stringency PEG	50	42	4	8	92	12	0.543478	0.666666	0.404249	0.248213	1	1	Non
HanXRQr2_Chr16g0740061	protein_coding	8	160	138	44	168	182	0.047619	0.241758	9.26e-32	3.22e-12	6.86382e-30	1.24058e-10	high-stringency PEG	69	170	208	54	239	262	0.288703	0.206107	6.44e-11	1.83e-21	2.33543e-09	9.9696e-20	low-stringency PEG
HanXRQr2_Chr16g0740671	protein_coding	0	0	0	0	0	0	NA	NA	1	1	1	1	NA	0	10	12	0	10	12	0	0	0.00156542	0.000532011	0.0251487	0.00810152	high-stringency PEG
HanXRQr2_Chr16g0740841	protein_coding	0	0	0	0	0	0	NA	NA	1	1	1	1	NA	18	46	162	10	64	172	0.28125	0.0581395	0.000465259	4.64e-31	0.00819079	3.61242e-29	high-stringency PEG
HanXRQr2_Chr16g0741371	protein_coding	14	587	146	48	601	194	0.0232945	0.247423	8.02e-121	1.98e-12	2.86316e-118	7.74243e-11	high-stringency PEG	33	430	118	158	463	276	0.0712743	0.572464	5.2e-76	0.0160526	1.50911e-73	0.184794	Non
HanXRQr2_Chr16g0746961	protein_coding	105	1508	410	20	1613	430	0.0650961	0.0465116	2.32e-267	6.56e-79	2.72701e-264	2.0927e-76	high-stringency PEG	0	0	0	0	0	0	NA	NA	1	1	1	1	NA
HanXRQr2_Chr16g0747731	protein_coding	17	58	47	10	75	57	0.226667	0.175439	2.2e-06	9.55e-07	4.61477e-05	2.34758e-05	high-stringency PEG	6	20	0	18	26	18	0.230769	0.999999	0.00603958	2.21e-05	0.086845	0.000408698	Non
HanXRQr2_Chr16g0748341	protein_coding	0	0	0	0	0	0	NA	NA	1	1	1	1	NA	0	13	88	0	13	88	0	0	0.000311494	6.55e-21	0.00561745	3.48706e-19	high-stringency PEG
HanXRQr2_Chr16g0748431	protein_coding	0	0	0	0	0	0	NA	NA	1	1	1	1	NA	94	244	226	20	338	246	0.278107	0.0813008	3.38e-16	2.1e-39	1.75345e-14	2.12796e-37	high-stringency PEG
HanXRQr2_Chr16g0749351	protein_coding	8	35	91	12	43	103	0.186046	0.116505	3.83e-05	7.02e-15	0.000707774	3.2713e-13	high-stringency PEG	0	0	0	0	0	0	NA	NA	1	1	1	1	NA
HanXRQr2_Chr16g0749861	protein_coding	0	0	0	0	0	0	NA	NA	1	1	1	1	NA	44	139	284	36	183	320	0.240437	0.1125	2.18e-12	1.05e-43	8.85796e-11	1.19833e-41	high-stringency PEG
HanXRQr2_Chr16g0749881	protein_coding	0	0	0	0	0	0	NA	NA	1	1	1	1	NA	12	420	140	6	432	146	0.0277778	0.0410959	8.59e-86	1.4e-28	2.90588e-83	1.00574e-26	high-stringency PEG
HanXRQr2_Chr16g0750071	protein_coding	0	0	0	0	0	0	NA	NA	1	1	1	1	NA	10	138	30	10	148	40	0.0675676	0.25	6.87e-26	0.00156541	5.67243e-24	0.0221627	high-stringency PEG
HanXRQr2_Chr16g0750081	protein_coding	0	0	0	0	0	0	NA	NA	1	1	1	1	NA	11	72	28	0	83	28	0.13253	0	2.15e-11	1.21e-07	8.08976e-10	2.84606e-06	high-stringency PEG
HanXRQr2_Chr16g0753471	protein_coding	31	830	365	50	861	415	0.0360046	0.120482	2.88e-163	6.19e-54	1.6154e-160	1.12004e-51	high-stringency PEG	0	0	0	0	0	0	NA	NA	1	1	1	1	NA
HanXRQr2_Chr16g0753481	protein_coding	55	1933	693	118	1988	811	0.027666	0.145499	0	1.18e-90	0	4.44444e-88	high-stringency PEG	0	0	0	0	0	0	NA	NA	1	1	1	1	NA
HanXRQr2_Chr16g0753531	protein_coding	117	984	1151	313	1101	1464	0.106267	0.213798	1.7e-150	2.51e-106	8.31276e-148	1.22209e-103	high-stringency PEG	0	0	0	0	0	0	NA	NA	1	1	1	1	NA
HanXRQr2_Chr16g0754041	protein_coding	0	0	0	0	0	0	NA	NA	1	1	1	1	NA	55	373	324	94	428	418	0.128505	0.22488	2.56e-53	2.32e-29	4.71907e-51	1.71502e-27	high-stringency PEG
HanXRQr2_Chr16g0759841	protein_coding	0	23	72	9	23	81	0	0.111111	1.62e-06	2.56e-12	3.43254e-05	9.92363e-11	high-stringency PEG	7	24	34	0	31	34	0.225806	0	0.00226348	5.51e-09	0.0355768	1.46804e-07	high-stringency PEG
HanXRQr2_Chr16g0759971	protein_coding	11	86	48	4	97	52	0.113402	0.0769231	2.63e-14	1.05e-09	9.64735e-13	3.35966e-08	high-stringency PEG	0	48	36	0	48	36	0	0	4.26e-12	1.97e-09	1.68368e-10	5.4777e-08	high-stringency PEG
HanXRQr2_Chr16g0759981	protein_coding	11	166	32	8	177	40	0.0621469	0.2	2.28e-31	0.000147803	1.66941e-29	0.00276756	high-stringency PEG	0	0	0	0	0	0	NA	NA	1	1	1	1	NA
HanXRQr2_Chr16g0770301	protein_coding	2	27	16	2	29	18	0.0689655	0.111111	3.44e-06	0.000967435	7.07686e-05	0.0159277	high-stringency PEG	42	50	50	8	92	58	0.456522	0.137931	0.404249	3.49e-08	1	8.709e-07	Non
HanXRQr2_Chr16g0776221	protein_coding	66	828	728	118	894	846	0.0738255	0.13948	2.88e-143	1.18e-97	1.3032e-140	4.86689e-95	high-stringency PEG	0	0	0	0	0	0	NA	NA	1	1	1	1	NA
HanXRQr2_Chr16g0776231	protein_coding	0	21	42	0	21	42	0	0	4.59e-06	9.13e-11	9.30679e-05	3.16965e-09	high-stringency PEG	0	0	0	0	0	0	NA	NA	1	1	1	1	NA
HanXRQr2_Chr16g0776381	protein_coding	0	0	0	0	0	0	NA	NA	1	1	1	1	NA	69	197	524	176	266	700	0.259398	0.251429	4.22e-15	1.63e-39	2.05371e-13	1.65955e-37	high-stringency PEG
HanXRQr2_Chr16g0776411	protein_coding	0	6	0	0	6	0	NA	NA	0.014306	1	0.173808	1	NA	0	11	10	0	11	10	0	0	0.000911129	0.00156542	0.0152013	0.0221627	high-stringency PEG
HanXRQr2_Chr16g0778121	protein_coding	63	266	262	93	329	355	0.191489	0.261972	4.48e-29	2.98e-19	3.0585e-27	1.77697e-17	high-stringency PEG	0	0	0	0	0	0	NA	NA	1	1	1	1	NA
HanXRQr2_Chr16g0778131	protein_coding	115	871	310	117	986	427	0.116633	0.274005	4.47e-128	9.64e-21	1.73649e-125	6.09995e-19	high-stringency PEG	0	0	0	0	0	0	NA	NA	1	1	1	1	NA
HanXRQr2_Chr17g0778691	protein_coding	7	23	29	3	30	32	0.233333	0.09375	0.00348702	4.3e-06	0.0487244	9.86177e-05	high-stringency PEG	6	0	40	48	6	88	NA	0.545454	0.014306	0.393769	0.187341	1	NA
HanXRQr2_Chr17g0779481	protein_coding	583	1673	7662	188	2256	7850	0.258422	0.023949	1.52e-116	0	5.08304e-114	0	high-stringency PEG	85	631	2844	284	716	3128	0.118715	0.0907928	1.51e-92	0	5.79092e-90	0	high-stringency PEG
HanXRQr2_Chr17g0779491	protein_coding	10	672	761	48	682	809	0.0146628	0.0593325	9.15e-142	1.12e-138	4.04664e-139	7.66239e-136	high-stringency PEG	9	27	110	26	36	136	0.25	0.191176	0.0026998	5.89e-13	0.0413998	2.08183e-11	high-stringency PEG
HanXRQr2_Chr17g0779501	lncRNA	11	211	288	18	222	306	0.0495495	0.0588235	4.43e-41	9.54e-54	4.24819e-39	1.71101e-51	high-stringency PEG	35	94	148	4	129	152	0.271318	0.0263158	2.05e-07	1.61e-31	5.50875e-06	1.27881e-29	high-stringency PEG
HanXRQr2_Chr17g0779521	protein_coding	0	0	1	0	0	1	NA	NA	1	0.317315	1	1	NA	0	13	26	0	13	26	0	0	0.000311494	3.41e-07	0.00561745	7.72978e-06	high-stringency PEG
HanXRQr2_Chr17g0785111	protein_coding	33	177	301	46	210	347	0.157143	0.132565	2.88e-23	1.18e-42	1.58734e-21	1.59769e-40	high-stringency PEG	0	0	0	0	0	0	NA	NA	1	1	1	1	NA
HanXRQr2_Chr17g0785531	protein_coding	6	55	39	14	61	53	0.0983606	0.264151	3.52e-10	0.000594715	1.00478e-08	0.0102369	high-stringency PEG	0	0	0	0	0	0	NA	NA	1	1	1	1	NA
HanXRQr2_Chr17g0785711	protein_coding	0	0	0	0	0	0	NA	NA	1	1	1	1	NA	0	71	90	8	71	98	0	0.0816326	3.57e-17	1.2e-16	1.95289e-15	5.24809e-15	high-stringency PEG
HanXRQr2_Chr17g0785731	protein_coding	4	34	52	16	38	68	0.105263	0.235294	1.14e-06	1.27e-05	2.45169e-05	0.000276264	high-stringency PEG	2	28	22	6	30	28	0.0666666	0.214286	2.07e-06	0.00249692	4.99082e-05	0.0347155	high-stringency PEG
HanXRQr2_Chr17g0785741	protein_coding	18	146	147	114	164	261	0.109756	0.436782	1.6e-23	0.0410872	8.96295e-22	0.474098	low-stringency PEG	26	166	144	30	192	174	0.135417	0.172414	5.32e-24	5.51e-18	4.08233e-22	2.57945e-16	high-stringency PEG
HanXRQr2_Chr17g0785871	protein_coding	205	554	301	65	759	366	0.270092	0.177596	8.91e-37	5.8e-35	7.62037e-35	6.44101e-33	high-stringency PEG	0	0	0	0	0	0	NA	NA	1	1	1	1	NA
HanXRQr2_Chr17g0786201	protein_coding	3	17	5	3	20	8	0.15	NA	0.00174513	0.479501	0.0256904	1	NA	0	98	74	0	98	74	0	0	4.18e-23	7.81e-18	3.11136e-21	3.62757e-16	high-stringency PEG
HanXRQr2_Chr17g0786721	protein_coding	0	0	0	0	0	0	NA	NA	1	1	1	1	NA	10	141	468	24	151	492	0.0662252	0.0487805	1.56e-26	3.91e-89	1.31195e-24	1.0718e-86	high-stringency PEG
HanXRQr2_Chr17g0787921	protein_coding	69	907	153	14	976	167	0.0706967	0.0838323	1.71e-158	5.54e-27	9.33599e-156	4.60208e-25	high-stringency PEG	12	486	458	142	498	600	0.0240964	0.236667	4.04e-100	4.46e-38	1.7498e-97	4.35845e-36	high-stringency PEG
HanXRQr2_Chr17g0788481	protein_coding	42	652	434	65	694	499	0.0605187	0.130261	1.29e-118	2.69e-61	4.40574e-116	5.90374e-59	high-stringency PEG	0	0	0	0	0	0	NA	NA	1	1	1	1	NA
HanXRQr2_Chr17g0788741	protein_coding	17	55	58	0	72	58	0.236111	0	7.52e-06	2.62e-14	0.00014971	1.1729e-12	high-stringency PEG	0	4	2	0	4	2	NA	NA	0.0455008	0.157301	0.527208	1	NA
HanXRQr2_Chr17g0789301	protein_coding	2	26	45	10	28	55	0.0714285	0.181818	5.74e-06	2.37e-06	0.000115652	5.56643e-05	high-stringency PEG	8	35	20	0	43	20	0.186046	0	3.83e-05	7.74e-06	0.000787692	0.000150856	high-stringency PEG
HanXRQr2_Chr17g0795191	protein_coding	8	281	207	48	289	255	0.0276817	0.188235	4.96e-58	2.35e-23	7.22098e-56	1.68413e-21	high-stringency PEG	0	0	0	0	0	0	NA	NA	1	1	1	1	NA
HanXRQr2_Chr17g0795961	protein_coding	37	333	388	66	370	454	0.1	0.145374	1.96e-53	1.35e-51	2.58128e-51	2.28596e-49	high-stringency PEG	27	160	46	24	187	70	0.144385	0.342857	2.34e-22	0.00855099	1.68599e-20	0.106441	low-stringency PEG
HanXRQr2_Chr17g0796021	protein_coding	10	122	153	36	132	189	0.0757576	0.190476	1.87e-22	1.73e-17	1.00398e-20	9.42471e-16	high-stringency PEG	90	174	244	38	264	282	0.340909	0.134752	2.34e-07	1.36e-34	6.27082e-06	1.18914e-32	low-stringency PEG
HanXRQr2_Chr17g0797141	protein_coding	104	1132	747	121	1236	868	0.0841424	0.139401	5.94e-188	3.45e-100	4.31817e-185	1.50326e-97	high-stringency PEG	7	38	0	28	45	28	0.155556	1	3.82e-06	1.21e-07	8.89284e-05	2.84606e-06	Non
HanXRQr2_Chr17g0799111	protein_coding	6	70	149	19	76	168	0.0789474	0.113095	2.12e-13	1.13e-23	7.30006e-12	8.15909e-22	high-stringency PEG	6	31	32	6	37	38	0.162162	0.157895	3.96e-05	2.47e-05	0.000811476	0.000453989	high-stringency PEG
HanXRQr2_Chr17g0799121	protein_coding	9	74	63	8	83	71	0.108434	0.112676	9.7e-13	6.7e-11	3.24369e-11	2.34895e-09	high-stringency PEG	17	160	134	60	177	194	0.0960452	0.309278	6.02e-27	1.08e-07	5.1617e-25	2.57099e-06	low-stringency PEG
HanXRQr2_Chr17g0799371	protein_coding	2	12	23	8	14	31	0.142857	0.258064	0.00752636	0.00705835	0.0986523	0.0982819	high-stringency PEG	3	28	22	2	31	24	0.0967742	0.0833333	7.12e-06	4.46e-05	0.000161588	0.000801468	high-stringency PEG
HanXRQr2_Chr17g0799651	protein_coding	12	368	239	40	380	279	0.0315789	0.143369	1.65e-74	1e-32	3.20428e-72	1.02846e-30	high-stringency PEG	0	1	10	0	1	10	NA	0	0.317315	0.00156542	1	0.0221627	NA
HanXRQr2_Chr17g0799851	protein_coding	6	21	11	5	27	16	0.222222	0.3125	0.00389243	0.133615	0.0539476	1	Non	3	71	34	12	74	46	0.0405405	0.26087	2.68e-15	0.00117979	1.323e-13	0.0172887	high-stringency PEG
HanXRQr2_Chr17g0800361	protein_coding	8	157	218	26	165	244	0.0484848	0.106557	4.14e-31	1.01e-34	3.01063e-29	1.10466e-32	high-stringency PEG	82	234	216	102	316	318	0.259494	0.320755	1.22e-17	1.63e-10	6.8423e-16	4.92727e-09	low-stringency PEG
HanXRQr2_Chr17g0801261	protein_coding	3	34	77	22	37	99	0.0810811	0.222222	3.46e-07	3.24e-08	7.82178e-06	9.16188e-07	high-stringency PEG	0	105	166	28	105	194	0	0.14433	1.22e-24	3.85e-23	9.6312e-23	2.22675e-21	high-stringency PEG
HanXRQr2_Chr17g0802831	protein_coding	23	193	129	21	216	150	0.106481	0.14	6.05e-31	1.16e-18	4.3812e-29	6.7352e-17	high-stringency PEG	0	0	0	0	0	0	NA	NA	1	1	1	1	NA
HanXRQr2_Chr17g0802901	protein_coding	0	0	0	0	0	0	NA	NA	1	1	1	1	NA	43	265	292	104	308	396	0.13961	0.262626	1.12e-36	3.47e-21	1.31599e-34	1.87518e-19	high-stringency PEG
HanXRQr2_Chr17g0803891	protein_coding	8	87	171	45	95	216	0.0842105	0.208333	5.26e-16	1.01e-17	2.08262e-14	5.53051e-16	high-stringency PEG	0	0	40	16	0	56	NA	0.285714	1	0.00134064	1	0.0195568	NA
HanXRQr2_Chr17g0813191	protein_coding	6	167	163	22	173	185	0.0346821	0.118919	1.89e-34	3.52e-25	1.49874e-32	2.71499e-23	high-stringency PEG	2	129	48	52	131	100	0.0152672	0.52	1.31e-28	0.689157	1.18747e-26	1	Non
HanXRQr2_Chr17g0813721	protein_coding	0	142	77	11	142	88	0	0.125	9.72e-33	1.98e-12	7.40324e-31	7.75919e-11	high-stringency PEG	11	5	12	10	16	22	0.6875	0.454545	0.133615	0.669815	1	1	Non
HanXRQr2_Chr17g0813731	lncRNA	0	30	20	2	30	22	0	0.0909091	4.32e-08	0.000124237	1.05411e-06	0.00234627	high-stringency PEG	0	0	0	0	0	0	NA	NA	1	1	1	1	NA
HanXRQr2_Chr17g0814551	protein_coding	13	176	249	33	189	282	0.0687831	0.117021	1.99e-32	7.31e-38	1.49941e-30	8.66281e-36	high-stringency PEG	12	72	404	22	84	426	0.142857	0.0516432	5.89e-11	1.78e-76	2.13822e-09	3.97026e-74	high-stringency PEG
HanXRQr2_Chr17g0815221	protein_coding	0	0	0	0	0	0	NA	NA	1	1	1	1	NA	4	69	74	16	73	90	0.0547945	0.177778	2.79e-14	9.73e-10	1.28311e-12	2.76611e-08	high-stringency PEG
HanXRQr2_Chr17g0816401	protein_coding	10	28	104	34	38	138	0.263158	0.246377	0.00350048	2.54e-09	0.0488799	7.86528e-08	high-stringency PEG	22	19	26	4	41	30	0.536585	0.133333	0.639412	5.9e-05	1	0.00105037	Non
HanXRQr2_Chr17g0819931	protein_coding	0	176	33	3	176	36	0	0.0833333	3.62e-40	5.73e-07	3.40086e-38	1.43994e-05	high-stringency PEG	0	0	0	0	0	0	NA	NA	1	1	1	1	NA
HanXRQr2_Chr17g0819941	protein_coding	0	62	27	7	62	34	0	0.205882	3.43e-15	0.000603646	1.31752e-13	0.0103757	high-stringency PEG	0	0	0	0	0	0	NA	NA	1	1	1	1	NA
HanXRQr2_Chr17g0820171	protein_coding	41	288	248	72	329	320	0.12462	0.225	3.15e-42	7.67e-23	3.10451e-40	5.3468e-21	high-stringency PEG	189	421	418	80	610	498	0.309836	0.160643	5.81e-21	8.03e-52	3.9509e-19	1.12495e-49	low-stringency PEG
HanXRQr2_Chr17g0820731	protein_coding	0	0	0	0	0	0	NA	NA	1	1	1	1	NA	19	85	36	4	104	40	0.182692	0.1	9.68e-11	4.2e-07	3.44972e-09	9.43565e-06	high-stringency PEG
HanXRQr2_Chr17g0821281	protein_coding	9	112	89	71	121	160	0.0743802	0.44375	7.7e-21	0.154729	3.86988e-19	1	Non	36	176	70	28	212	98	0.169811	0.285714	6.89e-22	2.21e-05	4.87172e-20	0.000408698	high-stringency PEG
HanXRQr2_Chr17g0822311	protein_coding	38	402	468	45	440	513	0.0863636	0.0877193	1.87e-67	7.78e-78	3.24543e-65	2.38959e-75	high-stringency PEG	0	0	0	0	0	0	NA	NA	1	1	1	1	NA
HanXRQr2_Chr17g0823571	protein_coding	27	548	521	70	575	591	0.0469565	0.118443	1.14e-104	7.91e-77	3.24937e-102	2.33544e-74	high-stringency PEG	32	16	44	10	48	54	0.666667	0.185185	0.0209214	3.71e-06	0.266986	7.48645e-05	Non
HanXRQr2_Chr17g0823981	protein_coding	37	269	331	44	306	375	0.120915	0.117333	3.82e-40	1.08e-49	3.58043e-38	1.74612e-47	high-stringency PEG	27	8	92	0	35	92	0.771428	0	0.00132005	8.67e-22	0.0216054	4.76025e-20	Non
HanXRQr2_Chr17g0824681	protein_coding	1	86	104	9	87	113	0.0114943	0.079646	8.02e-20	4e-19	3.83571e-18	2.38057e-17	high-stringency PEG	8	7	2	0	15	2	0.533333	NA	0.796254	0.157301	1	1	NA
HanXRQr2_Chr17g0825881	protein_coding	58	608	291	111	666	402	0.0870871	0.276119	8.77e-101	2.77e-19	2.41236e-98	1.65724e-17	high-stringency PEG	0	171	74	120	171	194	0	0.618557	4.47e-39	0.000957904	5.53295e-37	0.0142801	Non
HanXRQr2_Chr17g0826911	protein_coding	3	135	229	28	138	257	0.0217391	0.108949	2.7e-29	4.62e-36	1.86247e-27	5.27919e-34	high-stringency PEG	17	5	12	0	22	12	0.772727	0	0.0105153	0.000532011	0.144207	0.00810152	Non
HanXRQr2_Chr17g0829901	protein_coding	13	245	179	64	258	243	0.0503876	0.263374	2.75e-47	1.62e-13	3.12017e-45	6.81469e-12	high-stringency PEG	0	0	0	0	0	0	NA	NA	1	1	1	1	NA
HanXRQr2_Chr17g0830501	protein_coding	22	56	57	6	78	63	0.282051	0.0952381	0.000118243	1.32e-10	0.00205479	4.528e-09	high-stringency PEG	45	70	88	98	115	186	0.391304	0.526882	0.0197396	0.463415	0.253257	1	Non
HanXRQr2_Chr17g0830531	protein_coding	6	159	82	25	165	107	0.0363636	0.233645	1.04e-32	3.58e-08	7.88597e-31	1.00762e-06	high-stringency PEG	25	243	386	66	268	452	0.0932836	0.146018	1.86e-40	3.37e-51	2.39518e-38	4.66047e-49	high-stringency PEG
HanXRQr2_Chr17g0831371	protein_coding	12	694	343	94	706	437	0.0169972	0.215103	2.7e-145	1.03e-32	1.2483e-142	1.05889e-30	high-stringency PEG	0	0	0	0	0	0	NA	NA	1	1	1	1	NA
HanXRQr2_Chr17g0831391	protein_coding	9	261	315	38	270	353	0.0333333	0.107649	4.38e-53	3.4e-49	5.71015e-51	5.44694e-47	high-stringency PEG	99	416	392	64	515	456	0.192233	0.140351	2.42e-44	3.04e-53	3.52466e-42	4.37451e-51	high-stringency PEG
HanXRQr2_Chr17g0831421	protein_coding	19	29	43	18	48	61	0.395833	0.295082	0.148915	0.00136989	1	0.0220711	Non	20	50	84	12	70	96	0.285714	0.125	0.000336194	2e-13	0.00605113	7.26105e-12	high-stringency PEG
