# Supplementary material for: Epigenetic modifications potentially controlling the allelic expression of imprinted genes in sunflower endosperm
Source: BMC Plant Biol. 2021 Dec 4;21:570. doi: 10.1186/s12870-021-03344-4 (PMC8642925; doi:10.1186/s12870-021-03344-4)
Supplement: Supplementary file 3 — Additional file 3: Table S3. The clusters of imprinted genes in 12 DAP sunflower endosperm. [file 12870_2021_3344_MOESM3_ESM.xlsx]

## Sheet: imp_cluster_bed
cluster				Gene in cluster
No.Cluster	chr	start	end	chr	start	end	gene ID	status
Cluster1	chr1	128085848	128091257	chr1	128085848	128091435	HanXRQr2_Chr01g0033631	High-stringency PEG
				chr1	128086783	128088414	HanXRQr2_Chr01g0033641	High-stringency PEG
				chr1	128090415	128091257	HanXRQr2_Chr01g0033651	High-stringency PEG
Cluster2	chr1	137574092	137606417	chr1	137574092	137575573	HanXRQr2_Chr01g0038301	High-stringency PEG
				chr1	137581085	137582260	HanXRQr2_Chr01g0038311	High-stringency PEG
				chr1	137582965	137583880	HanXRQr2_Chr01g0038321	Non-analyzed gene
				chr1	137586662	137588269	HanXRQr2_Chr01g0038331	Non-analyzed gene
				chr1	137597638	137599107	HanXRQr2_Chr01g0038341	High-stringency PEG
				chr1	137600074	137600956	HanXRQr2_Chr01g0038351	Non-analyzed gene
				chr1	137604829	137606417	HanXRQr2_Chr01g0038361	High-stringency PEG
Cluster3	chr3	9370586	9374875	chr3	9370586	9374875	HanXRQr2_Chr03g0089111	High-stringency PEG
				chr3	9370625	9374305	HanXRQr2_Chr03g0089121	High-stringency PEG
Cluster4	chr3	27904850	28047686	chr3	27904850	27912584	HanXRQr2_Chr03g0094011	High-stringency PEG
				chr3	27924810	27927937	HanXRQr2_Chr03g0094021	Non-analyzed gene
				chr3	27935151	27940291	HanXRQr2_Chr03g0094031	Non-analyzed gene
				chr3	27950992	27953556	HanXRQr2_Chr03g0094041	Non-analyzed gene
				chr3	27952291	27953521	HanXRQr2_Chr03g0094051	Non-analyzed gene
				chr3	27985032	27986084	HanXRQr2_Chr03g0094061	Non-analyzed gene
				chr3	28042099	28047686	HanXRQr2_Chr03g0094071	High-stringency PEG
Cluster5	chr3	39458031	40310731	chr3	39458031	39464839	HanXRQr2_Chr03g0096191	High-stringency PEG
				chr3	39472521	39472985	HanXRQr2_Chr03g0096201	Non-analyzed gene
				chr3	39627208	39634729	HanXRQr2_Chr03g0096211	Non-analyzed gene
				chr3	39627463	39634343	HanXRQr2_Chr03g0096221	Non-analyzed gene
				chr3	39770735	39776017	HanXRQr2_Chr03g0096241	High-stringency PEG
				chr3	39780255	39780659	HanXRQr2_Chr03g0096251	Non-analyzed gene
				chr3	39783702	39784259	HanXRQr2_Chr03g0096261	Non-analyzed gene
				chr3	40038185	40040349	HanXRQr2_Chr03g0096271	Non-analyzed gene
				chr3	40130094	40133611	HanXRQr2_Chr03g0096281	Non-analyzed gene
				chr3	40305837	40310731	HanXRQr2_Chr03g0096301	High-stringency PEG
Cluster6	chr3	136624803	136700054	chr3	136624803	136628043	HanXRQr2_Chr03g0118121	High-stringency PEG
				chr3	136629625	136632002	HanXRQr2_Chr03g0118131	High-stringency PEG
				chr3	136693328	136700054	HanXRQr2_Chr03g0118141	High-stringency PEG
Cluster7	chr3	142593257	142602293	chr3	142593257	142598551	HanXRQr2_Chr03g0120711	High-stringency PEG
				chr3	142598964	142602293	HanXRQr2_Chr03g0120721	High-stringency PEG
Cluster8	chr3	149032723	149054702	chr3	149032723	149036240	HanXRQr2_Chr03g0123151	High-stringency PEG
				chr3	149049459	149054702	HanXRQr2_Chr03g0123171	High-stringency PEG
Cluster9	chr3	157107363	157111157	chr3	157107363	157111157	HanXRQr2_Chr03g0127391	High-stringency PEG
				chr3	157108107	157109299	HanXRQr2_Chr03g0127401	High-stringency PEG
Cluster10	chr3	160568533	160577298	chr3	160568533	160573528	HanXRQr2_Chr03g0128681	High-stringency PEG
				chr3	160573845	160577298	HanXRQr2_Chr03g0128691	High-stringency PEG
Cluster11	chr3	174985355	175051709	chr3	174985355	174990191	HanXRQr2_Chr03g0137391	High-stringency PEG
				chr3	175036828	175037360	HanXRQr2_Chr03g0137401	Non-analyzed gene
				chr3	175047064	175051709	HanXRQr2_Chr03g0137411	High-stringency PEG
Cluster12	chr4	150323963	150425417	chr4	150323963	150329289	HanXRQr2_Chr04g0170431	High-stringency PEG
				chr4	150327114	150327380	HanXRQr2_Chr04g0170441	High-stringency PEG
				chr4	150370171	150371055	HanXRQr2_Chr04g0170451	Non-analyzed gene
				chr4	150371185	150371956	HanXRQr2_Chr04g0170461	Non-analyzed gene
				chr4	150377564	150385956	HanXRQr2_Chr04g0170471	Non-analyzed gene
				chr4	150416301	150417690	HanXRQr2_Chr04g0170481	Non-analyzed gene
				chr4	150420110	150425417	HanXRQr2_Chr04g0170491	High-stringency PEG
Cluster13	chr4	171802760	171843303	chr4	171802760	171807238	HanXRQr2_Chr04g0176601	High-stringency PEG
				chr4	171838070	171843303	HanXRQr2_Chr04g0176611	High-stringency PEG
Cluster14	chr4	174579293	174615478	chr4	174579293	174583909	HanXRQr2_Chr04g0177591	High-stringency PEG
				chr4	174611991	174615478	HanXRQr2_Chr04g0177601	High-stringency PEG
Cluster15	chr4	175177794	175684287	chr4	175177794	175188150	HanXRQr2_Chr04g0177821	High-stringency PEG
				chr4	175186546	175197439	HanXRQr2_Chr04g0177831	High-stringency PEG
				chr4	175200337	175201043	HanXRQr2_Chr04g0177841	Non-analyzed gene
				chr4	175201953	175202619	HanXRQr2_Chr04g0177851	Non-analyzed gene
				chr4	175231071	175231771	HanXRQr2_Chr04g0177861	Non-analyzed gene
				chr4	175261235	175261555	HanXRQr2_Chr04g0177881	Non-analyzed gene
				chr4	175543240	175550463	HanXRQr2_Chr04g0177891	Low-stringency PEG
				chr4	175551963	175560004	HanXRQr2_Chr04g0177901	High-stringency PEG
				chr4	175615769	175617508	HanXRQr2_Chr04g0177921	Non-analyzed gene
				chr4	175618447	175618737	HanXRQr2_Chr04g0177931	Non-analyzed gene
				chr4	175620565	175620864	HanXRQr2_Chr04g0177941	Non-analyzed gene
				chr4	175636518	175636817	HanXRQr2_Chr04g0177951	Non-analyzed gene
				chr4	175672896	175673195	HanXRQr2_Chr04g0177961	Non-analyzed gene
				chr4	175673685	175674530	HanXRQr2_Chr04g0177971	Non-analyzed gene
				chr4	175679823	175680122	HanXRQr2_Chr04g0177981	Non-analyzed gene
				chr4	175680824	175684287	HanXRQr2_Chr04g0177991	High-stringency PEG
Cluster16	chr4	202385824	202398785	chr4	202385824	202392267	HanXRQr2_Chr04g0188431	High-stringency PEG
				chr4	202393981	202398216	HanXRQr2_Chr04g0188441	Non-analyzed gene
				chr4	202396273	202398785	HanXRQr2_Chr04g0188451	High-stringency PEG
Cluster17	chr5	111041899	111701702	chr5	111041899	111048224	HanXRQr2_Chr05g0215381	High-stringency PEG
				chr5	111055590	111058933	HanXRQr2_Chr05g0215391	Non-analyzed gene
				chr5	111195038	111220578	HanXRQr2_Chr05g0215411	High-stringency PEG
				chr5	111402060	111403267	HanXRQr2_Chr05g0215431	Non-analyzed gene
				chr5	111584650	111593045	HanXRQr2_Chr05g0215441	Non-analyzed gene
				chr5	111594809	111595928	HanXRQr2_Chr05g0215451	High-stringency PEG
				chr5	111696395	111701702	HanXRQr2_Chr05g0215461	High-stringency PEG
Cluster18	chr5	126313995	126318722	chr5	126313995	126322126	HanXRQr2_Chr05g0219361	High-stringency PEG
				chr5	126314259	126315557	HanXRQr2_Chr05g0219371	Non-analyzed gene
				chr5	126317973	126318722	HanXRQr2_Chr05g0219381	High-stringency PEG
Cluster19	chr5	154752800	154859509	chr5	154752800	154761544	HanXRQr2_Chr05g0227141	High-stringency PEG
				chr5	154842014	154859509	HanXRQr2_Chr05g0227151	High-stringency PEG
Cluster20	chr5	161672314	161678098	chr5	161672314	161675795	HanXRQr2_Chr05g0229671	High-stringency PEG
				chr5	161675797	161678098	HanXRQr2_Chr05g0229681	High-stringency PEG
Cluster21	chr5	171258878	171303539	chr5	171258878	171266653	HanXRQr2_Chr05g0234071	High-stringency PEG
				chr5	171287732	171288082	HanXRQr2_Chr05g0234081	Non-analyzed gene
				chr5	171295748	171303539	HanXRQr2_Chr05g0234091	High-stringency PEG
Cluster22	chr5	171710256	171780324	chr5	171710256	171717452	HanXRQr2_Chr05g0234341	High-stringency PEG
				chr5	171734264	171744466	HanXRQr2_Chr05g0234351	Low-stringency PEG
				chr5	171745589	171755698	HanXRQr2_Chr05g0234361	Non-analyzed gene
				chr5	171770872	171780324	HanXRQr2_Chr05g0234371	High-stringency PEG
Cluster23	chr6	498726	507190	chr6	498726	507462	HanXRQr2_Chr06g0238381	High-stringency PEG
				chr6	503392	504505	HanXRQr2_Chr06g0238391	Non-analyzed gene
				chr6	506131	507190	HanXRQr2_Chr06g0238401	High-stringency PEG
Cluster24	chr6	34459568	34507857	chr6	34459568	34466485	HanXRQr2_Chr06g0254591	High-stringency PEG
				chr6	34462943	34466528	HanXRQr2_Chr06g0254601	Non-analyzed gene
				chr6	34504431	34507857	HanXRQr2_Chr06g0254611	High-stringency PEG
Cluster25	chr7	133394799	133579858	chr7	133394799	133398765	HanXRQr2_Chr07g0307471	High-stringency PEG
				chr7	133469551	133470419	HanXRQr2_Chr07g0307491	Non-analyzed gene
				chr7	133476003	133476209	HanXRQr2_Chr07g0307501	Non-analyzed gene
				chr7	133477086	133477653	HanXRQr2_Chr07g0307511	Non-analyzed gene
				chr7	133546762	133547586	HanXRQr2_Chr07g0307521	High-stringency PEG
				chr7	133557351	133562072	HanXRQr2_Chr07g0307531	Non-analyzed gene
				chr7	133565022	133570066	HanXRQr2_Chr07g0307541	Non-analyzed gene
				chr7	133571724	133579858	HanXRQr2_Chr07g0307551	High-stringency PEG
Cluster26	chr8	4020521	4022194	chr8	4020521	4020892	HanXRQr2_Chr08g0320281	High-stringency PEG
				chr8	4021776	4022194	HanXRQr2_Chr08g0320291	High-stringency PEG
Cluster27	chr8	31682519	32021792	chr8	31682519	31696497	HanXRQr2_Chr08g0332321	High-stringency PEG
				chr8	31697399	31699551	HanXRQr2_Chr08g0332331	Non-analyzed gene
				chr8	31702615	31706214	HanXRQr2_Chr08g0332341	Non-analyzed gene
				chr8	31742432	31744181	HanXRQr2_Chr08g0332351	Low-stringency MEG
				chr8	31831447	31831812	HanXRQr2_Chr08g0332381	Non-analyzed gene
				chr8	31833430	31833948	HanXRQr2_Chr08g0332391	Non-analyzed gene
				chr8	31839617	31840347	HanXRQr2_Chr08g0332401	Non-analyzed gene
				chr8	31954160	31954514	HanXRQr2_Chr08g0332411	Non-analyzed gene
				chr8	32019455	32021792	HanXRQr2_Chr08g0332421	High-stringency MEG
Cluster28	chr8	45014100	45132937	chr8	45014100	45015479	HanXRQr2_Chr08g0336351	High-stringency PEG
				chr8	45020422	45023105	HanXRQr2_Chr08g0336361	Non-analyzed gene
				chr8	45122151	45132937	HanXRQr2_Chr08g0336371	High-stringency PEG
Cluster29	chr8	57949766	58057433	chr8	57949766	57958394	HanXRQr2_Chr08g0339561	High-stringency PEG
				chr8	57977161	57977900	HanXRQr2_Chr08g0339571	Non-analyzed gene
				chr8	57990702	57994532	HanXRQr2_Chr08g0339581	Non-analyzed gene
				chr8	57998868	58000817	HanXRQr2_Chr08g0339591	Low-stringency PEG
				chr8	58046492	58047595	HanXRQr2_Chr08g0339601	High-stringency PEG
				chr8	58050858	58052970	HanXRQr2_Chr08g0339611	High-stringency PEG
				chr8	58053648	58057433	HanXRQr2_Chr08g0339621	High-stringency PEG
Cluster30	chr8	105364381	105369851	chr8	105364381	105369851	HanXRQr2_Chr08g0350631	High-stringency PEG
				chr8	105366223	105369427	HanXRQr2_Chr08g0350641	High-stringency PEG
Cluster31	chr9	56976686	57082776	chr9	56976686	56985838	HanXRQr2_Chr09g0374471	High-stringency PEG
				chr9	57029240	57029851	HanXRQr2_Chr09g0374481	Non-analyzed gene
				chr9	57044978	57046413	HanXRQr2_Chr09g0374491	Non-analyzed gene
				chr9	57057114	57057542	HanXRQr2_Chr09g0374501	Non-analyzed gene
				chr9	57081928	57082776	HanXRQr2_Chr09g0374511	High-stringency PEG
Cluster32	chr9	63062209	63088721	chr9	63062209	63063377	HanXRQr2_Chr09g0375651	High-stringency MEG
				chr9	63086059	63088721	HanXRQr2_Chr09g0375661	High-stringency PEG
Cluster33	chr9	71359835	71571423	chr9	71359835	71366904	HanXRQr2_Chr09g0376521	High-stringency PEG
				chr9	71376721	71377688	HanXRQr2_Chr09g0376531	Non-analyzed gene
				chr9	71402333	71403828	HanXRQr2_Chr09g0376551	Non-analyzed gene
				chr9	71445944	71450873	HanXRQr2_Chr09g0376561	Non-analyzed gene
				chr9	71450244	71451376	HanXRQr2_Chr09g0376571	Non-analyzed gene
				chr9	71516547	71520044	HanXRQr2_Chr09g0376581	Non-analyzed gene
				chr9	71567158	71571423	HanXRQr2_Chr09g0376591	High-stringency PEG
Cluster34	chr9	135713318	135973275	chr9	135713318	135714451	HanXRQr2_Chr09g0392571	High-stringency MEG
				chr9	135816598	135817809	HanXRQr2_Chr09g0392581	Non-analyzed gene
				chr9	135823921	135824412	HanXRQr2_Chr09g0392591	Non-analyzed gene
				chr9	135824740	135827592	HanXRQr2_Chr09g0392601	Non-analyzed gene
				chr9	135831198	135835037	HanXRQr2_Chr09g0392611	Non-analyzed gene
				chr9	135840600	135841097	HanXRQr2_Chr09g0392621	Non-analyzed gene
				chr9	135865946	135870142	HanXRQr2_Chr09g0392631	Non-analyzed gene
				chr9	135888472	135894919	HanXRQr2_Chr09g0392641	Non-analyzed gene
				chr9	135901696	135903216	HanXRQr2_Chr09g0392651	Non-analyzed gene
				chr9	135907067	135907766	HanXRQr2_Chr09g0392661	Non-analyzed gene
				chr9	135920425	135922178	HanXRQr2_Chr09g0392671	Non-analyzed gene
				chr9	135972052	135973275	HanXRQr2_Chr09g0392681	High-stringency MEG
Cluster35	chr9	159915172	159929284	chr9	159915172	159929284	HanXRQr2_Chr09g0402271	High-stringency PEG
				chr9	159921335	159922459	HanXRQr2_Chr09g0402281	High-stringency PEG
Cluster36	chr9	167328284	167640622	chr9	167328284	167331518	HanXRQr2_Chr09g0405251	High-stringency PEG
				chr9	167339394	167344031	HanXRQr2_Chr09g0405261	High-stringency PEG
				chr9	167343816	167345210	HanXRQr2_Chr09g0405271	Non-analyzed gene
				chr9	167346399	167350716	HanXRQr2_Chr09g0405281	Non-analyzed gene
				chr9	167351359	167351838	HanXRQr2_Chr09g0405291	Non-analyzed gene
				chr9	167394753	167395923	HanXRQr2_Chr09g0405301	Non-analyzed gene
				chr9	167406476	167406996	HanXRQr2_Chr09g0405311	Non-analyzed gene
				chr9	167473501	167477493	HanXRQr2_Chr09g0405331	Non-analyzed gene
				chr9	167493497	167493733	HanXRQr2_Chr09g0405341	Non-analyzed gene
				chr9	167494898	167498051	HanXRQr2_Chr09g0405351	Non-analyzed gene
				chr9	167504679	167504915	HanXRQr2_Chr09g0405361	Non-analyzed gene
				chr9	167505904	167506782	HanXRQr2_Chr09g0405371	Non-analyzed gene
				chr9	167505933	167506711	HanXRQr2_Chr09g0405381	Non-analyzed gene
				chr9	167537882	167540194	HanXRQr2_Chr09g0405401	Non-analyzed gene
				chr9	167587093	167587761	HanXRQr2_Chr09g0405411	Non-analyzed gene
				chr9	167632852	167634460	HanXRQr2_Chr09g0405421	Non-analyzed gene
				chr9	167634495	167640622	HanXRQr2_Chr09g0405431	High-stringency PEG
Cluster37	chr9	175797318	175915054	chr9	175797318	175800913	HanXRQr2_Chr09g0409111	High-stringency PEG
				chr9	175846038	175850533	HanXRQr2_Chr09g0409121	Non-analyzed gene
				chr9	175852017	175854764	HanXRQr2_Chr09g0409131	Non-analyzed gene
				chr9	175864267	175872453	HanXRQr2_Chr09g0409141	Non-analyzed gene
				chr9	175867995	175869142	HanXRQr2_Chr09g0409151	Non-analyzed gene
				chr9	175896013	175898641	HanXRQr2_Chr09g0409161	Non-analyzed gene
				chr9	175905555	175907631	HanXRQr2_Chr09g0409171	Non-analyzed gene
				chr9	175913260	175915054	HanXRQr2_Chr09g0409181	High-stringency PEG
Cluster38	chr9	181492001	181573268	chr9	181492001	181495083	HanXRQr2_Chr09g0412601	High-stringency PEG
				chr9	181500961	181501336	HanXRQr2_Chr09g0412611	Non-analyzed gene
				chr9	181503025	181503462	HanXRQr2_Chr09g0412621	Non-analyzed gene
				chr9	181529444	181533607	HanXRQr2_Chr09g0412631	High-stringency PEG
				chr9	181563766	181567597	HanXRQr2_Chr09g0412641	Non-analyzed gene
				chr9	181569373	181573268	HanXRQr2_Chr09g0412651	High-stringency PEG
Cluster39	chr9	182674869	182691584	chr9	182674869	182683208	HanXRQr2_Chr09g0413441	High-stringency PEG
				chr9	182685716	182687390	HanXRQr2_Chr09g0413451	Non-analyzed gene
				chr9	182689992	182691584	HanXRQr2_Chr09g0413461	High-stringency PEG
Cluster40	chr9	189182379	189293059	chr9	189182379	189186974	HanXRQr2_Chr09g0417921	High-stringency MEG
				chr9	189230277	189232849	HanXRQr2_Chr09g0417931	Low-stringency MEG
				chr9	189289455	189293059	HanXRQr2_Chr09g0417941	High-stringency PEG
Cluster41	chr10	20791834	20803172	chr10	20791834	20803172	HanXRQr2_Chr10g0424821	High-stringency PEG
				chr10	20795476	20798225	HanXRQr2_Chr10g0424831	High-stringency PEG
Cluster42	chr10	31237972	31249866	chr10	31237972	31243867	HanXRQr2_Chr10g0427321	High-stringency PEG
				chr10	31243740	31249866	HanXRQr2_Chr10g0427331	High-stringency PEG
Cluster43	chr10	144348976	144456207	chr10	144348976	144358438	HanXRQr2_Chr10g0450391	High-stringency PEG
				chr10	144359678	144364185	HanXRQr2_Chr10g0450401	High-stringency PEG
				chr10	144452686	144456207	HanXRQr2_Chr10g0450411	High-stringency PEG
Cluster44	chr10	176389955	176398700	chr10	176389955	176390404	HanXRQr2_Chr10g0463301	High-stringency PEG
				chr10	176398200	176398700	HanXRQr2_Chr10g0463311	High-stringency PEG
Cluster45	chr10	177294310	177321407	chr10	177294310	177298866	HanXRQr2_Chr10g0463751	High-stringency PEG
				chr10	177300301	177321407	HanXRQr2_Chr10g0463761	High-stringency PEG
Cluster46	chr11	6885342	6898961	chr11	6885342	6888593	HanXRQr2_Chr11g0470191	High-stringency PEG
				chr11	6889751	6898961	HanXRQr2_Chr11g0470201	High-stringency PEG
Cluster47	chr11	47599965	47611898	chr11	47599965	47611898	HanXRQr2_Chr11g0484271	High-stringency PEG
				chr11	47605784	47606196	HanXRQr2_Chr11g0484281	High-stringency PEG
Cluster48	chr11	51368051	51659695	chr11	51368051	51372028	HanXRQr2_Chr11g0485631	High-stringency PEG
				chr11	51389146	51392709	HanXRQr2_Chr11g0485641	Non-analyzed gene
				chr11	51519032	51519519	HanXRQr2_Chr11g0485661	Non-analyzed gene
				chr11	51649237	51651853	HanXRQr2_Chr11g0485681	Non-analyzed gene
				chr11	51652267	51653151	HanXRQr2_Chr11g0485691	Non-analyzed gene
				chr11	51654970	51659695	HanXRQr2_Chr11g0485701	High-stringency PEG
Cluster49	chr11	158351034	158437943	chr11	158351034	158356095	HanXRQr2_Chr11g0506781	High-stringency PEG
				chr11	158393889	158395332	HanXRQr2_Chr11g0506791	Non-analyzed gene
				chr11	158407528	158408233	HanXRQr2_Chr11g0506801	Non-analyzed gene
				chr11	158435770	158437943	HanXRQr2_Chr11g0506811	High-stringency MEG
Cluster50	chr11	174313872	174553237	chr11	174313872	174319498	HanXRQr2_Chr11g0512611	High-stringency PEG
				chr11	174345454	174346674	HanXRQr2_Chr11g0512621	Non-analyzed gene
				chr11	174362193	174362650	HanXRQr2_Chr11g0512631	Non-analyzed gene
				chr11	174500435	174501418	HanXRQr2_Chr11g0512661	Non-analyzed gene
				chr11	174547085	174553237	HanXRQr2_Chr11g0512671	High-stringency MEG
Cluster51	chr12	4681953	4703417	chr12	4681953	4685121	HanXRQr2_Chr12g0523641	High-stringency PEG
				chr12	4700488	4703417	HanXRQr2_Chr12g0523651	High-stringency PEG
Cluster52	chr12	5704253	5709164	chr12	5704253	5709164	HanXRQr2_Chr12g0524441	High-stringency PEG
				chr12	5705563	5706379	HanXRQr2_Chr12g0524451	High-stringency PEG
Cluster53	chr12	16783843	16796034	chr12	16783843	16787345	HanXRQr2_Chr12g0530171	High-stringency PEG
				chr12	16790435	16796034	HanXRQr2_Chr12g0530181	High-stringency PEG
Cluster54	chr12	24365051	24386928	chr12	24365051	24368332	HanXRQr2_Chr12g0533321	High-stringency PEG
				chr12	24377625	24386928	HanXRQr2_Chr12g0533331	High-stringency PEG
				chr12	24379430	24380279	HanXRQr2_Chr12g0533341	High-stringency PEG
Cluster55	chr12	26321446	26726639	chr12	26321446	26330075	HanXRQr2_Chr12g0534121	High-stringency PEG
				chr12	26332716	26335609	HanXRQr2_Chr12g0534131	Non-analyzed gene
				chr12	26361460	26362151	HanXRQr2_Chr12g0534141	Non-analyzed gene
				chr12	26371531	26375434	HanXRQr2_Chr12g0534151	Non-analyzed gene
				chr12	26448373	26450507	HanXRQr2_Chr12g0534161	Non-analyzed gene
				chr12	26455900	26456384	HanXRQr2_Chr12g0534171	Non-analyzed gene
				chr12	26513398	26513850	HanXRQr2_Chr12g0534181	Non-analyzed gene
				chr12	26566580	26567020	HanXRQr2_Chr12g0534191	Non-analyzed gene
				chr12	26575253	26575693	HanXRQr2_Chr12g0534201	Non-analyzed gene
				chr12	26657169	26658336	HanXRQr2_Chr12g0534211	Non-analyzed gene
				chr12	26659591	26679470	HanXRQr2_Chr12g0534221	Non-analyzed gene
				chr12	26724132	26726639	HanXRQr2_Chr12g0534231	High-stringency PEG
Cluster56	chr12	33683992	33701604	chr12	33683992	33690879	HanXRQr2_Chr12g0536571	High-stringency PEG
				chr12	33696297	33701604	HanXRQr2_Chr12g0536581	High-stringency PEG
Cluster57	chr12	61382776	61787639	chr12	61382776	61387514	HanXRQr2_Chr12g0544921	High-stringency PEG
				chr12	61390325	61392499	HanXRQr2_Chr12g0544931	Non-analyzed gene
				chr12	61399475	61403590	HanXRQr2_Chr12g0544941	High-stringency PEG
				chr12	61409557	61421340	HanXRQr2_Chr12g0544951	Low-stringency PEG
				chr12	61447420	61447972	HanXRQr2_Chr12g0544961	Non-analyzed gene
				chr12	61477077	61478032	HanXRQr2_Chr12g0544971	Non-analyzed gene
				chr12	61479773	61481365	HanXRQr2_Chr12g0544981	Non-analyzed gene
				chr12	61775238	61777827	HanXRQr2_Chr12g0544991	Low-stringency PEG
				chr12	61784453	61787639	HanXRQr2_Chr12g0545001	Low-stringency PEG
Cluster58	chr12	63441466	63449782	chr12	63441466	63447705	HanXRQr2_Chr12g0545451	High-stringency PEG
				chr12	63447949	63449782	HanXRQr2_Chr12g0545461	Non-analyzed gene
				chr12	63448181	63449757	HanXRQr2_Chr12g0545471	High-stringency PEG
Cluster59	chr13	159539418	159613348	chr13	159539418	159555387	HanXRQr2_Chr13g0612001	High-stringency PEG
				chr13	159612344	159613348	HanXRQr2_Chr13g0612021	High-stringency PEG
Cluster60	chr14	74610652	74618229	chr14	74610652	74616888	HanXRQr2_Chr14g0632941	High-stringency PEG
				chr14	74616993	74618229	HanXRQr2_Chr14g0632951	High-stringency PEG
Cluster61	chr14	114655601	114761930	chr14	114655601	114662654	HanXRQr2_Chr14g0643851	High-stringency PEG
				chr14	114726801	114729904	HanXRQr2_Chr14g0643861	High-stringency PEG
				chr14	114733213	114734681	HanXRQr2_Chr14g0643871	Non-analyzed gene
				chr14	114734683	114735983	HanXRQr2_Chr14g0643881	Non-analyzed gene
				chr14	114743819	114748441	HanXRQr2_Chr14g0643891	Non-analyzed gene
				chr14	114751538	114752336	HanXRQr2_Chr14g0643901	Non-analyzed gene
				chr14	114755690	114761930	HanXRQr2_Chr14g0643911	High-stringency PEG
Cluster62	chr14	127733732	127814935	chr14	127733732	127738168	HanXRQr2_Chr14g0648281	High-stringency PEG
				chr14	127738867	127743939	HanXRQr2_Chr14g0648291	Non-analyzed gene
				chr14	127759632	127761531	HanXRQr2_Chr14g0648301	Non-analyzed gene
				chr14	127768740	127770393	HanXRQr2_Chr14g0648311	Non-analyzed gene
				chr14	127769406	127770501	HanXRQr2_Chr14g0648321	Non-analyzed gene
				chr14	127775192	127775879	HanXRQr2_Chr14g0648331	Non-analyzed gene
				chr14	127775812	127777398	HanXRQr2_Chr14g0648341	Non-analyzed gene
				chr14	127806975	127807628	HanXRQr2_Chr14g0648351	Non-analyzed gene
				chr14	127809884	127810360	HanXRQr2_Chr14g0648361	Non-analyzed gene
				chr14	127810363	127810849	HanXRQr2_Chr14g0648371	Non-analyzed gene
				chr14	127811107	127814935	HanXRQr2_Chr14g0648381	High-stringency PEG
Cluster63	chr14	135201230	135247447	chr14	135201230	135203322	HanXRQr2_Chr14g0651001	High-stringency PEG
				chr14	135204469	135205084	HanXRQr2_Chr14g0651011	High-stringency PEG
				chr14	135243713	135247447	HanXRQr2_Chr14g0651021	High-stringency PEG
Cluster64	chr14	142518937	142563536	chr14	142518937	142524818	HanXRQr2_Chr14g0654151	High-stringency PEG
				chr14	142524587	142527030	HanXRQr2_Chr14g0654161	Non-analyzed gene
				chr14	142548190	142549261	HanXRQr2_Chr14g0654171	Non-analyzed gene
				chr14	142554485	142554768	HanXRQr2_Chr14g0654201	Non-analyzed gene
				chr14	142554521	142554872	HanXRQr2_Chr14g0654211	Non-analyzed gene
				chr14	142562800	142563536	HanXRQr2_Chr14g0654221	High-stringency PEG
Cluster65	chr14	152026904	152039914	chr14	152026904	152034585	HanXRQr2_Chr14g0657771	High-stringency PEG
				chr14	152035906	152039914	HanXRQr2_Chr14g0657781	High-stringency PEG
Cluster66	chr14	152567370	152572221	chr14	152567370	152570835	HanXRQr2_Chr14g0658091	High-stringency PEG
				chr14	152570489	152572221	HanXRQr2_Chr14g0658101	Non-analyzed gene
				chr14	152570837	152572190	HanXRQr2_Chr14g0658111	High-stringency PEG
Cluster67	chr14	160094471	160248441	chr14	160094471	160098582	HanXRQr2_Chr14g0661971	High-stringency PEG
				chr14	160162141	160162662	HanXRQr2_Chr14g0661981	Non-analyzed gene
				chr14	160162673	160163026	HanXRQr2_Chr14g0661991	Non-analyzed gene
				chr14	160244348	160248441	HanXRQr2_Chr14g0662021	High-stringency PEG
Cluster68	chr14	167666395	167703321	chr14	167666395	167669160	HanXRQr2_Chr14g0666791	High-stringency PEG
				chr14	167684419	167685362	HanXRQr2_Chr14g0666811	Non-analyzed gene
				chr14	167693273	167694740	HanXRQr2_Chr14g0666821	Non-analyzed gene
				chr14	167693406	167696635	HanXRQr2_Chr14g0666841	Non-analyzed gene
				chr14	167696819	167703321	HanXRQr2_Chr14g0666851	High-stringency PEG
Cluster69	chr15	11464878	11474035	chr15	11464878	11474035	HanXRQr2_Chr15g0678241	High-stringency PEG
				chr15	11465172	11467139	HanXRQr2_Chr15g0678251	High-stringency PEG
Cluster70	chr16	27156491	27449817	chr16	27156491	27157399	HanXRQr2_Chr16g0732821	High-stringency MEG
				chr16	27220656	27222006	HanXRQr2_Chr16g0732831	Non-analyzed gene
				chr16	27272476	27273426	HanXRQr2_Chr16g0732841	Non-analyzed gene
				chr16	27445415	27449817	HanXRQr2_Chr16g0732861	High-stringency PEG
Cluster71	chr16	62678564	63264906	chr16	62678564	62682751	HanXRQr2_Chr16g0740671	High-stringency PEG
				chr16	62682753	62684926	HanXRQr2_Chr16g0740681	Non-analyzed gene
				chr16	62691023	62692212	HanXRQr2_Chr16g0740691	Non-analyzed gene
				chr16	62735912	62737800	HanXRQr2_Chr16g0740701	Non-analyzed gene
				chr16	62744488	62756894	HanXRQr2_Chr16g0740711	Non-analyzed gene
				chr16	62745816	62751373	HanXRQr2_Chr16g0740721	Non-analyzed gene
				chr16	62755845	62756859	HanXRQr2_Chr16g0740731	Non-analyzed gene
				chr16	62760526	62760872	HanXRQr2_Chr16g0740741	Non-analyzed gene
				chr16	62763238	62763592	HanXRQr2_Chr16g0740751	Non-analyzed gene
				chr16	62763238	62763592	HanXRQr2_Chr16g0740761	Non-analyzed gene
				chr16	62774716	62776360	HanXRQr2_Chr16g0740771	Non-analyzed gene
				chr16	62776362	62776590	HanXRQr2_Chr16g0740781	Non-analyzed gene
				chr16	62776592	62778834	HanXRQr2_Chr16g0740791	Non-analyzed gene
				chr16	62781089	62781624	HanXRQr2_Chr16g0740801	Non-analyzed gene
				chr16	62821951	62822297	HanXRQr2_Chr16g0740811	Non-analyzed gene
				chr16	63249397	63249967	HanXRQr2_Chr16g0740831	Non-analyzed gene
				chr16	63259461	63264906	HanXRQr2_Chr16g0740841	High-stringency PEG
Cluster72	chr16	117218640	117320094	chr16	117218640	117223606	HanXRQr2_Chr16g0749861	High-stringency PEG
				chr16	117307157	117307468	HanXRQr2_Chr16g0749871	Non-analyzed gene
				chr16	117315523	117320094	HanXRQr2_Chr16g0749881	High-stringency PEG
Cluster73	chr16	118056520	118059323	chr16	118056520	118059323	HanXRQr2_Chr16g0750071	High-stringency PEG
				chr16	118058624	118059272	HanXRQr2_Chr16g0750081	High-stringency PEG
Cluster74	chr16	131062544	131188002	chr16	131062544	131065856	HanXRQr2_Chr16g0753471	High-stringency PEG
				chr16	131064490	131068822	HanXRQr2_Chr16g0753481	High-stringency PEG
				chr16	131131708	131135813	HanXRQr2_Chr16g0753491	Non-analyzed gene
				chr16	131174138	131174382	HanXRQr2_Chr16g0753501	Non-analyzed gene
				chr16	131174386	131175190	HanXRQr2_Chr16g0753511	Non-analyzed gene
				chr16	131175193	131175856	HanXRQr2_Chr16g0753521	Non-analyzed gene
				chr16	131176396	131188002	HanXRQr2_Chr16g0753531	High-stringency PEG
Cluster75	chr16	154475178	155125918	chr16	154475178	154482025	HanXRQr2_Chr16g0759841	High-stringency PEG
				chr16	154502501	154511522	HanXRQr2_Chr16g0759851	Non-analyzed gene
				chr16	154540914	154541833	HanXRQr2_Chr16g0759861	Non-analyzed gene
				chr16	154544699	154546515	HanXRQr2_Chr16g0759871	Non-analyzed gene
				chr16	154547986	154549920	HanXRQr2_Chr16g0759881	Non-analyzed gene
				chr16	154666331	154668932	HanXRQr2_Chr16g0759891	Non-analyzed gene
				chr16	154684881	154690814	HanXRQr2_Chr16g0759901	Non-analyzed gene
				chr16	154765944	154774688	HanXRQr2_Chr16g0759911	Non-analyzed gene
				chr16	154829824	154830328	HanXRQr2_Chr16g0759921	Non-analyzed gene
				chr16	154953935	154955760	HanXRQr2_Chr16g0759931	Non-analyzed gene
				chr16	155000966	155001679	HanXRQr2_Chr16g0759941	Non-analyzed gene
				chr16	155065708	155067442	HanXRQr2_Chr16g0759951	Non-analyzed gene
				chr16	155065823	155067353	HanXRQr2_Chr16g0759961	Non-analyzed gene
				chr16	155118703	155123686	HanXRQr2_Chr16g0759971	High-stringency PEG
				chr16	155124723	155125918	HanXRQr2_Chr16g0759981	High-stringency PEG
Cluster76	chr16	199744224	199753534	chr16	199744224	199746592	HanXRQr2_Chr16g0776221	High-stringency PEG
				chr16	199747108	199753534	HanXRQr2_Chr16g0776231	High-stringency PEG
Cluster77	chr16	200112356	200156486	chr16	200112356	200113079	HanXRQr2_Chr16g0776381	High-stringency PEG
				chr16	200120301	200122429	HanXRQr2_Chr16g0776391	Non-analyzed gene
				chr16	200150641	200151069	HanXRQr2_Chr16g0776401	Non-analyzed gene
				chr16	200154685	200156486	HanXRQr2_Chr16g0776411	High-stringency PEG
Cluster78	chr16	204900306	204913058	chr16	204900306	204903239	HanXRQr2_Chr16g0778121	High-stringency PEG
				chr16	204907009	204913058	HanXRQr2_Chr16g0778131	High-stringency PEG
Cluster79	chr17	1634875	1668042	chr17	1634875	1640422	HanXRQr2_Chr17g0779481	High-stringency PEG
				chr17	1653522	1657931	HanXRQr2_Chr17g0779491	High-stringency PEG
				chr17	1655879	1656431	HanXRQr2_Chr17g0779501	High-stringency PEG
				chr17	1658980	1668042	HanXRQr2_Chr17g0779521	High-stringency PEG
Cluster80	chr17	12828410	12847285	chr17	12828410	12830461	HanXRQr2_Chr17g0785711	High-stringency PEG
				chr17	12831647	12834252	HanXRQr2_Chr17g0785721	Non-analyzed gene
				chr17	12834110	12840002	HanXRQr2_Chr17g0785731	High-stringency PEG
				chr17	12842395	12847285	HanXRQr2_Chr17g0785741	High-stringency PEG
Cluster81	chr17	46635307	46644392	chr17	46635307	46644392	HanXRQr2_Chr17g0799111	High-stringency PEG
				chr17	46635711	46637277	HanXRQr2_Chr17g0799121	High-stringency PEG
Cluster82	chr17	58787442	58899442	chr17	58787442	58790152	HanXRQr2_Chr17g0802831	High-stringency PEG
				chr17	58789704	58793620	HanXRQr2_Chr17g0802841	Non-analyzed gene
				chr17	58793791	58797871	HanXRQr2_Chr17g0802851	Non-analyzed gene
				chr17	58857441	58857950	HanXRQr2_Chr17g0802861	Non-analyzed gene
				chr17	58886899	58890246	HanXRQr2_Chr17g0802881	Non-analyzed gene
				chr17	58891276	58894172	HanXRQr2_Chr17g0802891	Non-analyzed gene
				chr17	58893621	58899442	HanXRQr2_Chr17g0802901	High-stringency PEG
Cluster83	chr17	117557392	117570374	chr17	117557392	117570374	HanXRQr2_Chr17g0813721	High-stringency PEG
				chr17	117557402	117558996	HanXRQr2_Chr17g0813731	High-stringency PEG
Cluster84	chr17	151282641	151286991	chr17	151282641	151286991	HanXRQr2_Chr17g0819931	High-stringency PEG
				chr17	151284873	151285831	HanXRQr2_Chr17g0819941	High-stringency PEG
Cluster85	chr17	194228209	194310113	chr17	194228209	194232726	HanXRQr2_Chr17g0831371	High-stringency PEG
				chr17	194237659	194239326	HanXRQr2_Chr17g0831381	Non-analyzed gene
				chr17	194260036	194266409	HanXRQr2_Chr17g0831391	High-stringency PEG
				chr17	194282759	194286602	HanXRQr2_Chr17g0831401	Non-analyzed gene
				chr17	194288596	194310113	HanXRQr2_Chr17g0831421	High-stringency PEG
