# Supplementary material for: Epigenetic modifications potentially controlling the allelic expression of imprinted genes in sunflower endosperm
Source: BMC Plant Biol. 2021 Dec 4;21:570. doi: 10.1186/s12870-021-03344-4 (PMC8642925; doi:10.1186/s12870-021-03344-4)
Supplement: Supplementary file 5 — Additional file 5: Table S5. The summary of DMRs between embryo and endosperm. [file 12870_2021_3344_MOESM5_ESM.xlsx]

## Sheet: MN1MN2_CpG_num5C_q0.01_hm40_d30
Chromosome	start	end	Methylation level (%)
			embryo	endosperm (SY1)	endosperm (YS1)
chr1	1019761	1019960	100	65.5738	67.6471
chr1	3568181	3568500	96	30.6818	49.1803
chr1	4593521	4593920	52.0548	3.52941	1.48248
chr1	4773781	4773980	100	47.5	48.3871
chr1	4840361	4840640	43.5897	0	12.2222
chr1	4901261	4901480	95.5882	59.5745	30.3371
chr1	7080361	7080680	98.3051	36.5854	59.6154
chr1	8313181	8313520	96.6667	67.0732	26.6667
chr1	8313721	8314260	95.2381	56.3636	44.5483
chr1	8737341	8737700	66.6667	19.3277	14.8148
chr1	9878561	9879000	48.7342	9.27152	14.9254
chr1	10830421	10830720	97.0588	64.1026	41.6667
chr1	10831501	10831880	79.4118	23.6842	31.4607
chr1	22326541	22326780	97.6744	20.6897	39.2405
chr1	28183661	28183880	83.3333	45.8333	31.0345
chr1	30992161	30992400	100	48.8372	60.3774
chr1	31714821	31715200	96.4286	40.3101	61.8321
chr1	36558281	36558660	95.2381	56.9231	50.5263
chr1	42912981	42913180	92.8571	39.5604	3.44828
chr1	46960081	46960280	94.2857	47.3684	56.25
chr1	50993361	50993620	82.5397	51.3889	36.4486
chr1	51206141	51206360	87.1795	37.931	30.5556
chr1	52395381	52395580	93.3333	42.8571	55
chr1	52520921	52521200	84.6154	35.0877	37.6623
chr1	53095381	53095860	85.3448	38.1818	40.8
chr1	63085301	63085500	96	48.1481	47.3684
chr1	66699381	66699620	87.5	34.375	26.9231
chr1	67630621	67630840	100	44.4444	57.377
chr1	69033841	69034080	88.8889	24	6.97674
chr1	70681661	70681900	48.3871	0	0
chr1	70714301	70714620	100	59.6639	50.9804
chr1	73692601	73692800	100	61.7647	48.3871
chr1	74303101	74303460	100	44.1176	28.169
chr1	75397721	75397920	96.1538	42.8571	35.8974
chr1	76173801	76174160	68.1818	8.41121	23.1405
chr1	77785641	77785900	97.5	56.5217	59.7015
chr1	77859441	77859800	42.8571	6.77966	7.97101
chr1	78144921	78145240	100	46.2963	48.3871
chr1	82479801	82480060	96.1538	32.5581	27.7778
chr1	84236381	84236600	80.6452	17.1429	36.25
chr1	89514401	89514780	94.4444	50	50.9804
chr1	89633261	89633520	78.7234	35.7143	48.227
chr1	94751361	94751600	100	52.7273	46.6667
chr1	95077621	95077820	72.2222	40.5797	28.2051
chr1	95329361	95329680	100	47.619	32.7586
chr1	99683601	99683980	89.3333	47.4453	29.8701
chr1	104660281	104660660	81.9277	26.1745	48.0263
chr1	109296921	109297200	97.1429	56.6038	59.0909
chr1	110904921	110905240	79.0698	42.8571	42.2222
chr1	113841521	113841840	91.4286	58.871	47.1014
chr1	116089601	116089820	92.1053	31.9444	28.2051
chr1	121364921	121365160	100	39.2857	57.5
chr1	122755061	122755380	100	64.5161	48.1013
chr1	123059981	123060360	98.6842	35.7143	36
chr1	123200181	123200460	82.0513	47.1698	26.1538
chr1	123203321	123203520	98.0769	67.3913	62.5
chr1	124495841	124496180	96.7742	51.6129	46.8085
chr1	124526821	124527040	88.2353	45.283	51.3274
chr1	126123041	126123340	100	51.2195	56.9231
chr1	127974981	127975220	100	64.4444	53.1915
chr1	133913921	133914120	85.2941	42.3077	36
chr1	133915861	133916120	93.9394	54.955	55.2239
chr1	134441641	134441980	100	35.2941	42.5
chr1	138678681	138678900	90.6977	48.8372	29.0323
chr1	139764541	139764740	76.6667	10.8108	31.25
chr1	140724101	140724360	77.5	34.3949	27.8846
chr1	141137681	141138060	95.1613	42.5287	40.9639
chr1	143129241	143129700	89.1892	44.0828	61.3569
chr1	143423941	143424180	97.561	64.5161	63.2653
chr1	143856341	143856620	91.2281	49.2537	49.5575
chr1	145107221	145107440	100	57.1429	38.0952
chr1	146097661	146097960	93.3333	57.5758	48.5714
chr1	147114801	147115040	97.1429	42.1053	59.3023
chr1	149397381	149397680	93.1034	43.9024	37.7049
chr10	2901861	2902140	97.9592	61.0169	56.8182
chr10	9664141	9664480	94.4444	54.4304	52.381
chr10	25914841	25915060	92.8571	47.0588	50.9091
chr10	29895701	29896080	98.1818	60.9375	51.1628
chr10	31630521	31630720	66.6667	0	3.125
chr10	40520461	40520680	80	18.9189	31.1475
chr10	40587981	40588200	85.2941	20	38.1818
chr10	41150641	41150840	88.8889	43.1034	19.5122
chr10	42150321	42150540	95.8333	26	43.2432
chr10	42548461	42548860	98.2143	57.8313	54.6296
chr10	51367721	51368000	51.7241	15.1899	7.27273
chr10	53453601	53453820	92	46.3768	46.9388
chr10	54365941	54366200	60	4.62963	17.0732
chr10	54393061	54393280	100	51.1628	40
chr10	55101161	55101520	85.9155	44.3609	52.6718
chr10	63477961	63478200	81.4286	46.0317	40.5405
chr10	63497541	63497920	96.2687	42.4242	48.5714
chr10	66475261	66475460	83.3333	51.9481	49.2308
chr10	69040601	69040900	97.2973	35.2113	21.7391
chr10	69942481	69942780	89.1892	35.8974	39.0625
chr10	70950141	70950340	97.1429	55.1282	64.7727
chr10	83411741	83412040	51.3514	10.8527	2.15827
chr10	83554941	83555180	52.5	11.4583	7.24638
chr10	85628941	85629160	100	29.7872	6.25
chr10	86481141	86481340	68	23.2558	5.40541
chr10	87973281	87973540	53.5714	17	2.43902
chr10	89587201	89587540	76.3636	25.9259	20.339
chr10	91632381	91632580	96	19.3548	9.61538
chr10	91764621	91764920	96.875	52.381	50.9434
chr10	95908341	95908560	96.6667	54.023	37.2093
chr10	96530221	96530520	35.5556	1.28205	1.66667
chr10	101673641	101673900	95.6522	53.8462	58.9286
chr10	103043421	103043620	92	48	32.7273
chr10	106288321	106288520	92.1053	50.9804	51.6129
chr10	114642561	114642760	96.6667	60.3774	7.89474
chr10	114714221	114714420	96.9697	64	65.2778
chr10	123204401	123204740	97.619	48.5714	57.971
chr10	127585981	127586300	96.9697	54.9296	61.25
chr10	133018541	133018820	100	36.2069	43.1373
chr10	135385061	135385280	98.1132	67.5676	40
chr10	135892041	135892520	95	53.8462	46.2963
chr10	137307401	137307760	79.0323	33.3333	28.169
chr10	137805541	137805800	97.7273	67.1756	58.4615
chr10	137845001	137845260	95.2381	56.338	51.7241
chr10	142698221	142698440	96.875	52.7273	38.2353
chr10	143375621	143375900	85.4545	53.0303	46.4286
chr10	144351941	144352180	100	65.2174	35.5556
chr10	145135521	145135800	97.9167	45.4545	30
chr10	145531701	145532040	89.7959	19.6429	24.4898
chr10	152132141	152132480	96.7742	45.8824	26.3736
chr10	152887741	152887980	85.2941	36.7089	42.623
chr10	154429761	154430120	95.9184	54.8673	52.459
chr10	156823201	156823580	91.6667	29.6296	32.3529
chr10	158986581	158987100	91.3793	56.875	44.7761
chr10	159120641	159120980	71.7949	28.0702	17.0213
chr10	159434121	159434320	88.8889	29.7297	21.4286
chr10	159781361	159781720	47.5177	1.79641	17.8344
chr10	159783201	159783540	47.4576	9.83146	8.75706
chr10	160131861	160132080	100	40	60
chr10	163105161	163105620	88.2353	47.4747	25.8427
chr10	163141881	163142080	95.122	58.7302	61.7284
chr10	165337181	165337500	96.6667	49.0196	43.2432
chr10	169108821	169109020	93.75	20.8333	55.1724
chr10	170850941	170851180	97.0588	40.8451	41.9355
chr10	171601701	171601900	56	0	15.625
chr10	171745181	171745520	100	61.2903	37.8378
chr10	172550681	172550900	65.7143	12.5	15.3846
chr10	173569441	173569660	40.5405	0	7.14286
chr10	174565241	174565600	100	5.55556	54.4643
chr10	175512961	175513180	96.9697	46	47.0588
chr10	177301021	177301400	98	47.4747	35.2564
chr10	179753421	179753820	95.3488	48.3333	49.3506
chr10	181141821	181142180	95.122	43.2099	42.1687
chr13	2370201	2370420	92.1053	48.2143	43.6364
chr13	4202161	4202400	100	57.971	55.5556
chr13	6968621	6969020	72.619	33.6788	27.2059
chr13	6970661	6971200	86.6142	25.5814	39.548
chr13	12644081	12644280	96.7742	37.5	43.75
chr13	14099981	14100300	92.6829	33.3333	36.3636
chr13	15846081	15846280	91.3043	58.4906	51.7241
chr13	19704961	19705340	69.2308	26.1628	23.5294
chr13	20264081	20264420	87.5	46.8085	45.977
chr13	22328341	22328640	44.1176	3.50877	0
chr13	28237741	28238120	98.3051	58.9474	58.8235
chr13	28838561	28838760	76	14.4578	0
chr13	29657061	29657400	94.5946	53.8462	54.6875
chr13	31691581	31691920	100	65.5738	55.2083
chr13	32162861	32163200	73.7705	30.7692	27.957
chr13	39489041	39489360	58.5859	28.4615	17.4419
chr13	40672741	40672980	93.5484	53.6232	57.8125
chr13	43182161	43182720	94.8454	50.3145	46.0993
chr13	43758081	43758460	93.1034	50.7772	55.1471
chr13	43758901	43759100	95.6522	54.0541	64.1509
chr13	44412241	44412500	86.0465	41.5094	47.2222
chr13	45212661	45212980	100	68.0851	68.5185
chr13	49424301	49424520	90.625	38.0952	46.5517
chr13	53043321	53043520	100	52.5424	48.2759
chr13	53349341	53349580	96.25	63.1579	40.3846
chr13	55999081	55999280	96.1538	52.1739	55.814
chr13	56275861	56276060	96	50.9434	45.4545
chr13	57971841	57972040	96.6667	20.5882	48.7805
chr13	60424741	60425100	95.4545	51.8519	58.871
chr13	61932081	61932380	100	22.973	60.9375
chr13	66154441	66154660	96.9697	60.8696	30.2326
chr13	70227361	70227560	95.6522	53.5714	62.5
chr13	72639421	72639780	95.4545	50.7463	50
chr13	72713441	72713660	95	40.8163	51.3514
chr13	74940361	74940560	90.3226	0	36
chr13	75095881	75096120	66.6667	22.7642	17.0213
chr13	75634441	75634640	44.1176	0	0
chr13	76995881	76996220	92.9577	27.5862	53.3333
chr13	79082501	79082780	86.6667	39.6552	39.4366
chr13	79888141	79888480	100	40	32.0988
chr13	79930681	79931060	90.3226	51.0638	40.625
chr13	82402181	82402380	93.1034	51.2821	47.7273
chr13	84895241	84895480	97.7778	54.717	50.7246
chr13	87607661	87607880	95.3488	50	52.9412
chr13	94252861	94253100	97.5	48	57.0093
chr13	94747741	94747980	88.4615	15.625	18.1818
chr13	95198561	95198920	95.2381	48.7805	48.4848
chr13	96827201	96827420	96.1538	43.1034	57.4074
chr13	100299121	100299320	92.3077	48.3871	50
chr13	100771301	100771660	97.2973	35.2113	58.8235
chr13	101704421	101704700	89.3617	49.3333	43.3333
chr13	101991021	101991220	100	69.3548	46.9388
chr13	102147161	102147540	91.6667	38.1443	49.3333
chr13	106982821	106983180	51.4706	10.6667	4.61538
chr13	115081841	115082140	93.6508	41.3043	20.3704
chr13	120271061	120271400	69.3182	34.1014	39.0476
chr13	125838661	125838900	100	62.3188	6.15385
chr13	127692821	127693180	98	47.6744	40
chr13	129761581	129761800	67.1053	33.8983	8.65385
chr13	130750661	130750880	93.5484	34.375	48.9362
chr13	134253741	134254000	100	59.7222	56.5789
chr13	134920741	134921040	85.9155	49.1803	28
chr13	135181561	135181760	49.2754	11.2108	9.56522
chr13	135227081	135227300	52.8302	10.8844	19.8276
chr13	138590461	138590800	96.9697	59.7701	31.9444
chr13	142124101	142124420	97.2222	63.7931	41.8605
chr13	143129901	143130180	92.7273	44.3182	23.4694
chr13	148169961	148170480	85.5072	26.7081	16
chr13	149522541	149522780	87.5	13.7931	50
chr13	150237781	150238000	91.3043	50	53.1915
chr13	150242861	150243140	98.5714	61.2903	61.1111
chr13	152160421	152160620	100	68.9655	21.9512
chr13	152733801	152734060	75	30	42.029
chr13	153241961	153242480	94.5312	62.5	62.9834
chr13	158353001	158353280	97.1429	37.037	20
chr13	162037081	162037340	96.5517	43.75	56.1404
chr13	162759841	162760180	69.6429	25.5474	21.3592
chr13	162761121	162761360	75	37.6812	42.1687
chr13	165909321	165909600	96.6667	36.9565	59.7938
chr13	172804861	172805080	96	37.037	50
chr14	12965861	12966060	97.0588	50	34.1772
chr14	17689001	17689260	89.6552	37.3333	47.2727
chr14	22021321	22021540	96.6667	53.125	56
chr14	23129661	23129860	92	45.8333	42.1053
chr14	24709361	24709640	98	65	30.0971
chr14	25489661	25489900	96	46.5116	52.5
chr14	28977761	28978040	100	50.2793	37.5
chr14	35019401	35019620	100	30	62.2222
chr14	35022121	35022400	98.2456	55.814	52.5
chr14	40200701	40200900	96.4286	61.7647	37.0968
chr14	47775221	47775480	71.1864	38.7879	38.9937
chr14	53392761	53392980	100	59.375	40
chr14	57686861	57687220	86.3636	20.6349	41.791
chr14	58615741	58616060	94.5455	51.0204	50
chr14	59893601	59893980	83.7838	32.6087	46.6667
chr14	60958781	60959020	93.75	52.1739	41.6667
chr14	61213321	61213540	100	64.5161	67.7419
chr14	62213261	62213460	91.0714	40.7407	54.0541
chr14	65675261	65675580	98.4375	25	39.4737
chr14	66606861	66607060	77.4194	24.3902	16.6667
chr14	68695161	68695380	91.4286	36.8421	55.7692
chr14	71626201	71626460	42.8571	4.16667	0
chr14	71978781	71979060	83.9286	26.3158	23.9437
chr14	78719401	78719640	93.0233	30.5085	29.4118
chr14	79740781	79741260	92.6829	51.6667	47.0588
chr14	80511941	80512220	92.8571	45.283	19.2308
chr14	80533561	80533940	97.0149	28.9474	44.5783
chr14	92135281	92135480	96.4286	31.4815	34.375
chr14	92423861	92424180	95.7447	29.0909	47.8261
chr14	94815501	94815700	100	12.5	66.6667
chr14	99524841	99525220	100	64.2105	68.3333
chr14	104403401	104403720	92.5	46.1538	56.3636
chr14	105598041	105598340	96	47.2222	18.0556
chr14	114204321	114204620	96.8254	50	60.6061
chr14	114728381	114728580	88.8889	43.6364	58.3333
chr14	114730801	114731100	93.75	49.4118	19.2308
chr14	115933541	115933740	97.1429	53.6585	60
chr14	118266281	118266560	81.5789	24.6753	42.3077
chr14	124059681	124059960	54.5455	10.3896	11.2903
chr14	126487881	126488120	71.4286	0	13.8889
chr14	130154901	130155140	100	60.4167	38.7755
chr14	130158181	130158600	100	48.9362	49.5098
chr14	133264821	133265020	88.5714	25.4545	51.2821
chr14	133685221	133685440	41.8605	9.45946	10.2273
chr14	133854501	133854820	78.2051	46.8254	47.2527
chr14	135202681	135203080	95.2381	34.2466	52.4272
chr14	135962881	135963240	98.1818	64.0625	38.6139
chr14	137256101	137256320	100	48.6111	57.7465
chr14	139226461	139226700	100	53.2468	27.027
chr14	139230961	139231300	88.5714	22.7273	41.791
chr14	139357221	139357500	98.0392	60	58.8235
chr14	148538461	148538780	92.5532	45.8333	61.2245
chr14	150098001	150098280	65.5738	15.942	6.15385
chr14	151543161	151543500	89.3617	50.9259	45.8333
chr14	152650401	152650600	100	29.7297	67.7419
chr14	154046241	154046540	88.5714	36.5854	36.9231
chr14	157640461	157640860	66.6667	31.25	22.9508
chr14	158064061	158064300	88.1356	25.7143	58.0645
chr14	158701701	158701980	44	7.40741	5.55556
chr14	162015621	162015900	97.3684	50.8197	51.0638
chr14	162279521	162279780	88.5246	50.5882	57.4468
chr14	162497681	162498060	48.1013	3.40909	4.28571
chr14	162619861	162620080	96.2963	61.9469	34.4828
chr14	162912441	162912820	95.7447	25.3968	41.2698
chr14	163600021	163600340	92	46.0526	38.4615
chr14	166255641	166255960	96.7742	57.971	52.5424
chr14	167909781	167910060	91.6667	52.7027	49.505
chr14	169023541	169023800	96.4286	55.5556	50
chr14	169554941	169555200	89.5833	36.9318	56.8421
chr14	169566041	169566500	56.7164	11.985	22.2772
chr14	169969061	169969400	98.1481	26.7442	34.3434
chr14	169970361	169970620	100	45	33.3333
chr14	172680941	172681160	59.6154	16.0714	4.44444
chr15	692901	693180	88.7324	57.8125	58.5714
chr15	881021	881400	98.2143	63.4831	29.4479
chr15	905101	905440	98.2456	60.6299	58.8235
chr15	905861	906080	100	46.5116	65.1163
chr15	1871441	1871640	96.5517	56.0976	48.6111
chr15	2023341	2023560	94.1176	58.3333	55.5556
chr15	2716961	2717180	88.4058	57.6271	22.8571
chr15	3081441	3081680	100	27.451	49.0566
chr15	6002121	6002460	52.9412	3.22581	7.14286
chr15	12605901	12606140	62.963	15.942	17.0213
chr15	15525541	15525880	96.6667	50	53.8462
chr15	15891521	15891740	80	40.5405	39.2157
chr15	20598241	20598540	100	60.2941	27.7778
chr15	21103801	21104020	100	53.4884	34.9398
chr15	21586841	21587040	86.6667	45.283	13.7931
chr15	25818221	25818600	87.2093	38.7283	31.7919
chr15	26963521	26963800	97.7778	58.6207	58.5366
chr15	27225681	27225880	100	46.6667	37.5
chr15	27236841	27237060	45.7831	0	13.0841
chr15	28968681	28968960	100	60	52.459
chr15	32734501	32734840	92.5	50.4	41.6667
chr15	33400281	33400540	83.6364	47.6562	48.5714
chr15	34069581	34069860	64.7059	2.27273	29.5775
chr15	34215981	34216240	93.0556	61.3636	12.2807
chr15	34708841	34709040	80	10.7692	0
chr15	36945381	36945600	100	66.6667	55.9322
chr15	44281281	44281540	100	58.5714	36.7816
chr15	44925461	44925680	87.5	47.7273	52
chr15	45987621	45987880	97.619	50	33.3333
chr15	46363401	46363600	90	43.6364	25
chr15	47716901	47717160	89.4737	47.7273	33.3333
chr15	48212861	48213060	68.5185	18.5567	14.5455
chr15	50894001	50894200	92.6829	52.439	53.8462
chr15	51928881	51929140	100	41.4634	46.5116
chr15	52615181	52615480	89.3617	33.3333	37.3626
chr15	54111521	54111720	100	43.1818	59.5238
chr15	55749221	55749420	96.4286	48.2759	43.75
chr15	57895701	57895960	88	29.4118	30.7087
chr15	61687781	61688000	61.7647	2.27273	3.125
chr15	62040961	62041300	61.9048	17.6471	22.2222
chr15	62380801	62381060	100	62.8099	69.2308
chr15	63291241	63291540	100	39.1753	21.7391
chr15	64986821	64987040	100	49.0196	54.1667
chr15	66415361	66415700	92.3077	27.2727	48.3333
chr15	66666081	66666360	59.0909	5.55556	23.0769
chr15	66687261	66687600	81.1321	37.3134	32.0755
chr15	70014761	70015120	97.7778	28.8344	61.5385
chr15	70186241	70186560	97.0588	48.2759	57.6923
chr15	70605201	70605460	97.2222	57.3171	28.125
chr15	73594241	73594520	83.3333	37.5	27.5
chr15	75727681	75727880	100	8	62.5
chr15	76428601	76428800	58.3333	15.0442	21.5909
chr15	80768321	80768520	65.3846	11.2903	13.1579
chr15	81186561	81186800	100	62.963	45.4545
chr15	82428841	82429060	95.9184	43.1818	46.6667
chr15	88140141	88140340	100	60.5263	52.9412
chr15	90203541	90203800	96.9697	40	42.5926
chr15	90204881	90205180	97.1014	54.3478	40
chr15	92155901	92156180	75	21.1765	15
chr15	94291721	94292020	96.1538	63.8298	53.8012
chr15	95733701	95733920	96.1538	48.5714	57.2816
chr15	98367861	98368120	91.3043	31.1111	45.2381
chr15	100009461	100009840	90.9091	50.5263	32.7273
chr15	102536501	102536720	96.7742	30.7692	51.6667
chr15	103846941	103847180	96	40.625	38.2353
chr15	105889461	105889840	92.7536	51.9231	53.3898
chr15	108021441	108021820	96.2963	55.8621	56.1983
chr15	111494401	111494760	96.4912	33.9623	61.4458
chr15	114716941	114717200	88.7097	56.6929	58.2418
chr15	115936661	115936960	93.9394	33.8235	33.0882
chr15	119928401	119928620	53.7037	20.8861	12.2807
chr15	119934921	119935120	69.697	36.2832	35.6164
chr15	122674401	122674680	80	34.375	33.6207
chr15	126470341	126470560	53.3333	14.2857	22.6667
chr15	130870081	130870320	90.3226	35.7143	47.7612
chr15	131282761	131282960	97.1429	37.931	57.1429
chr15	131524461	131524800	97.1429	24.6377	41.8919
chr15	132405521	132405720	59.6774	16.2791	0
chr15	145929561	145929760	88	40	38.8889
chr15	146963021	146963220	96.5517	55.8824	41.6667
chr15	147413661	147413940	76.4706	37.037	30.7692
chr15	150668361	150668580	42.8571	5.45455	9.78261
chr15	151540261	151540540	83.871	43.2692	44.2308
chr15	153502841	153503040	65.9574	6.45161	18.5185
chr15	155451621	155451820	100	56.8966	58.5366
chr15	156520901	156521280	98.4127	65.7407	42.6829
chr15	164894141	164894440	73.6842	25.8427	13.913
chr15	167597641	167597980	97.2222	47	36.8421
chr15	168248221	168248540	88.8889	52.8571	25.4237
chr15	168251921	168252260	100	57.1429	54.902
chr15	168976121	168976500	92.7711	41.6667	60.274
chr15	170088341	170088540	100	58.1395	54.5455
chr15	171088581	171088780	93.9394	54.0541	36.3636
chr15	174270541	174270840	100	44.6809	50
chr16	1182701	1183000	96	28.7671	52.1127
chr16	1621481	1621820	96.2963	61.4035	42
chr16	1623201	1623480	100	63.6364	54.6667
chr16	4085321	4085600	100	38.8889	61.7021
chr16	11095321	11095660	97.8261	58.3333	42.3529
chr16	20415661	20415860	100	42.2222	65
chr16	20745481	20745820	78.5714	1.63934	18.4211
chr16	22758641	22759020	86.1111	39.0625	32.6923
chr16	31692821	31693040	98.0392	52.7027	66.6667
chr16	36365001	36365240	100	37.931	26.8293
chr16	40153621	40153960	95.2381	51.6667	35.4839
chr16	40174021	40174260	83.6735	31.3253	15.9091
chr16	42610581	42610900	65	1.51515	32.4074
chr16	48765501	48765740	96.7742	53.8462	55.5556
chr16	57439761	57439980	96	43.5484	21.4286
chr16	61630301	61630700	90.8163	57.6923	48.7805
chr16	75912841	75913080	96.6667	56.3877	68.3168
chr16	85293341	85293560	97.4359	0	30.6452
chr16	93017461	93017720	54.8387	14.7727	5.26316
chr16	95461401	95461740	81.1321	45.977	30.7692
chr16	97199721	97199920	86.6667	19.1489	44.6809
chr16	101214121	101214560	57.9336	17.7778	16.9492
chr16	104232281	104232540	95.6522	59.8765	59.7222
chr16	104663821	104664020	96.6667	43.8596	57.7465
chr16	121066961	121067280	100	34.7826	59.0909
chr16	126354301	126355280	93.9252	50.1089	47.6673
chr16	126463641	126463940	50	2.0202	3.48837
chr16	127403681	127403880	97.6744	54	58.3333
chr16	131059921	131060160	100	52	27.3504
chr16	133196821	133197060	84.7059	11.6279	42.1053
chr16	136483961	136484160	96.2963	44.8276	57.1429
chr16	142315741	142316000	96	48.7805	37.2549
chr16	142538701	142538980	76.087	14.7059	33.3333
chr16	145519921	145520120	100	54.902	61.4035
chr16	145931741	145931940	100	44.5652	54.8387
chr16	150805221	150805440	74.0741	21.875	11.1111
chr16	152556241	152556600	100	32.5843	47.2
chr16	153778681	153778900	94.4444	50	63.1148
chr16	154254221	154254440	100	56.5217	68.4211
chr16	154342361	154342660	87.5	44.6809	49.1803
chr16	154889041	154889280	88	28.2051	56.4706
chr16	155119821	155120100	90.625	45.3333	44.186
chr16	157172961	157173160	48.7179	7.89474	15.3846
chr16	158650881	158651200	74.1935	31.068	28
chr16	158706601	158706980	97.8261	47.6744	51.7857
chr16	159150641	159151140	85.625	54.8822	38.0952
chr16	159152341	159152720	95.5224	60.3175	58.6022
chr16	159563481	159563820	93.8272	58.6957	40
chr16	163856001	163856200	100	41.3793	67.9245
chr16	166495821	166496060	93.0233	48.4375	21.9512
chr16	167363521	167363760	95.122	39.2857	29.0698
chr16	167451161	167451520	95.8333	35.1562	49.2308
chr16	168464861	168465720	96.6216	35.1396	55.6068
chr16	168466081	168466440	98.5507	49	63.3028
chr16	168686601	168686800	87.8049	52.8302	54.2169
chr16	170961121	170961320	100	61.1111	53.1915
chr16	171038181	171038380	96	52.7273	52.7778
chr16	171095381	171095620	93.75	36.3636	50.9091
chr16	171878441	171878640	96.7742	52.8736	54.4444
chr16	173560981	173561420	87.2881	27.4611	23.1481
chr16	178146761	178147100	80.597	46.3415	40.367
chr16	181956881	181957080	100	54.7619	58.209
chr16	184279481	184279740	94.5455	39.7436	60
chr16	186230601	186230980	85.2273	52.9032	45.7944
chr16	189810861	189811060	93.75	44.4444	54.7619
chr16	190875621	190875860	87.7551	46.1538	50
chr16	194037661	194037960	96.5517	62.3188	49.0909
chr16	195084421	195084620	100	38.4615	50
chr16	195786121	195786360	97.3684	62.5	66.6667
chr16	198140821	198141080	93.5484	28.125	31.4815
chr16	200371981	200372440	93.5484	40.8759	42.4242
chr16	201303601	201303920	96.6667	61.4286	48.4848
chr17	846561	846900	52	4.05405	2.22222
chr17	1059241	1059500	96.4286	43.9024	47.619
chr17	3866721	3866960	100	52.9412	44.4444
chr17	4558981	4559320	80.9524	37.1795	23.6842
chr17	7999481	7999800	100	63.4146	47.3684
chr17	8652501	8652760	100	58.9744	61.9048
chr17	10133381	10133580	97.561	64.8649	63.8889
chr17	10977201	10977640	87.0588	48.6957	43.0303
chr17	12177381	12177580	40.678	2.22222	7.86517
chr17	12648241	12648440	62.069	17.0732	8.33333
chr17	12652901	12653140	72.4138	24.2424	25
chr17	13069201	13069540	100	30.303	43.0556
chr17	13826901	13827120	83.871	35.5932	29.5455
chr17	15928881	15929100	100	9.52381	18.9189
chr17	18322421	18322640	53.8462	17.2131	11.7021
chr17	18708441	18708740	93.9394	36.5591	23.5294
chr17	18948381	18948740	88.3721	37.6623	31
chr17	21405081	21405640	94.2857	44.5833	51.8771
chr17	21408541	21408840	94	32.3529	59.322
chr17	21585341	21585720	85.0746	33.0275	49.1803
chr17	24112201	24112560	97.2973	42.3913	54.5455
chr17	28123441	28123780	83.3333	40	48.2143
chr17	29812381	29812600	92.8571	47.2973	34.0909
chr17	29813141	29813420	100	57.8512	57.7465
chr17	29813901	29814200	94.7368	61.5385	58.3333
chr17	32370921	32371200	100	43.75	28.3019
chr17	32463661	32463860	94.1176	55.5556	58.4416
chr17	36355321	36355680	93.2203	60.8696	36.6972
chr17	41313841	41314100	54.1284	10.9091	20.2128
chr17	41778041	41778240	100	64.8649	36.6667
chr17	41778561	41778780	100	47.8261	57.6087
chr17	42218201	42218420	100	33.3333	66.1972
chr17	42561401	42561620	96.1538	58.0645	48.8889
chr17	43153641	43153920	93.1034	42.5532	26.8293
chr17	44632221	44632440	92.3077	50.7692	10.5263
chr17	44762321	44762640	66.6667	1.17647	3.63636
chr17	47115041	47115300	100	61.5385	44.4444
chr17	47700981	47701300	97.8723	52.7778	63.0435
chr17	51513621	51513840	86.0465	42.6829	26.8657
chr17	55793001	55793380	94.8718	42.6471	47.2973
chr17	58159561	58159760	83.3333	34.3284	34.6939
chr17	58260061	58260300	97.4359	60	56.25
chr17	68980441	68980720	85.1064	51.1905	41.6667
chr17	77978161	77978400	90	27.7778	52.2388
chr17	81219321	81219700	59.8291	25.8824	5.88235
chr17	90879481	90879740	52	15.8879	14.2157
chr17	106651941	106652220	94.5946	54.717	58.1395
chr17	106799941	106800200	68.5714	23.5955	12.766
chr17	114403421	114403800	100	53.2468	55.1282
chr17	120842601	120842840	90	47.0588	58.8235
chr17	125459381	125459700	93.75	52.7273	61.9835
chr17	125462861	125463160	92	30.5263	28.5714
chr17	127884281	127884640	98.1481	47.7064	19.4915
chr17	127888081	127888380	100	52.7273	56.25
chr17	131816441	131816860	98.9796	48.3516	63.8554
chr17	139772861	139773080	95.8333	57.6471	50
chr17	139774501	139774760	41.4894	7.43802	5.47945
chr17	143566721	143566960	58.2278	12.9032	19.2308
chr17	147109921	147110140	100	64.4444	33.3333
chr17	153755481	153755680	88.8889	38.4615	25
chr17	155395661	155396000	45.1613	19.6429	13.9394
chr17	157662681	157663020	93.0233	60.8696	60.7843
chr17	163061601	163061960	85.4545	51.7241	44.5312
chr17	182534321	182534600	97.1429	48.9362	53.8462
chr17	182900441	182900700	64	19.1489	18.5185
chr17	184080201	184080540	100	40	48.9796
chr17	184734101	184734520	95.5752	41.8605	45.0704
chr17	191595801	191596000	94.7368	63.6364	53.1646
chr17	191996501	191996840	75.5556	18.4783	25
chr17	193714701	193714900	95.122	55.1724	17.9104
chr17	194975101	194975300	90.6977	46.4286	58.2278
chr2	4061221	4061580	96.2963	64.5914	62.7119
chr2	4360341	4360580	92.8571	27.4194	47.4576
chr2	5780661	5780980	72.7273	23.5043	40.3846
chr2	7402681	7403020	84.8101	45.8333	46.0317
chr2	7531941	7532200	93.3333	19.1781	38.4615
chr2	7923461	7923780	72.7273	28.8889	16
chr2	9620741	9621120	100	62.9032	58.0645
chr2	12093881	12094180	93.8462	57.8125	36.4865
chr2	13400561	13400840	100	43.0233	64.8649
chr2	13704081	13704320	93.9394	55.814	55.1724
chr2	14738581	14738900	97.8723	65	60.3448
chr2	22707461	22707700	100	48.1481	58.5366
chr2	24087481	24087680	62.2222	2.22222	28.4483
chr2	27528681	27528880	83.7838	38.0952	37.931
chr2	28029561	28029820	96.3636	65.2174	32.1429
chr2	28677761	28678040	100	50.9434	64.6018
chr2	40662381	40662600	97.0588	40	56.5217
chr2	42285301	42285540	100	52.2727	27.5862
chr2	44743101	44743420	97.1429	43.0769	49.3671
chr2	45475561	45475860	94.7368	37.5	48.7179
chr2	50021861	50022240	87.2549	17.0732	29.5775
chr2	51855401	51855680	63.2911	9.80392	7.40741
chr2	53223621	53223880	96	48.6486	34.8837
chr2	63497001	63497280	97.2222	58.4416	61.4286
chr2	83751841	83752060	88.6792	51.2821	51.5152
chr2	90906001	90906220	96.2963	27.027	58.1818
chr2	92259221	92259500	76	3.36134	31.3433
chr2	92265821	92266160	46.729	15.1659	12.9747
chr2	92267941	92268160	96.4286	57.4074	52
chr2	95754441	95754720	82.6923	12	22.8261
chr2	104005861	104006080	97.0588	59.4595	44.4444
chr2	104255341	104255580	97.9592	55.6701	64.1026
chr2	108400881	108401460	97.2727	35.2518	51.0204
chr2	123461241	123461540	97.1429	61.4583	49.0196
chr2	124989401	124989980	88.4211	28.5714	32.5
chr2	132822721	132822920	96	54.7368	52.6786
chr2	139757681	139758060	100	38.7755	46
chr2	142283141	142283380	85.7143	40	47.5
chr2	142804681	142804880	65.1163	13.8889	19.0476
chr2	143473801	143474080	92.5926	61.7021	56
chr2	146085681	146086000	100	61.0526	38
chr2	146357761	146358080	95	53.5211	50
chr2	146453481	146453820	50.495	4.44444	15.4839
chr2	147597521	147597800	97.2222	56.5217	50.8475
chr2	155622301	155622540	60	16.3636	8.33333
chr2	156142961	156143180	67.619	35.0515	8.16327
chr2	157028681	157029060	97.3333	59.7561	43.8596
chr2	157081201	157081560	79.0323	18.3333	40.5063
chr2	157082381	157082580	48.6486	0	3.92157
chr2	159886701	159886900	83.5821	41.3793	41.0256
chr2	161093321	161093620	90.9091	40.9091	50
chr2	161336681	161336980	93.3333	59.2857	48.0392
chr2	163027261	163027460	90.9091	34.6939	54.5455
chr2	163671461	163671660	90.2439	46.6667	53.5211
chr2	166246261	166246580	98.0769	58.1818	44.1176
chr2	167463981	167464260	94.8718	43.6893	59.1398
chr2	167641761	167642040	75.5556	13.0081	12.9252
chr2	169165961	169166300	94.4444	27.7778	53.125
chr2	172686561	172686840	85.2941	42.1687	47.1264
chr2	173195561	173195820	100	65.8537	66.1017
chr2	173945541	173945780	73.4375	21.875	30
chr3	810221	810440	93.5484	40	57.5758
chr3	2997961	2998160	96.875	28.125	58.9286
chr3	5409561	5409860	82.0513	36.1702	38.806
chr3	7317381	7317680	45.3488	15.8537	12.5
chr3	12110041	12110260	69.7674	32	16.8142
chr3	14154221	14154600	100	11.5942	47.6923
chr3	19211641	19211980	94.8718	64.4068	64.4444
chr3	28045021	28045220	92.3077	39.2857	39.3939
chr3	32128481	32128800	92.7536	58.156	61.4679
chr3	33665541	33665740	100	45.4545	64.4444
chr3	38255921	38256180	97.7273	50	42.8571
chr3	40420761	40421000	96.2963	55.8442	48.8095
chr3	40443361	40443600	96	36.3636	55
chr3	42519201	42519400	70	35.1351	19.2308
chr3	55086181	55086480	74.7475	28.8889	43.956
chr3	56369341	56369640	97.6744	32.5	63.4146
chr3	58674421	58674660	96.6667	50	47.4576
chr3	71301301	71301700	92.8571	9.30233	35.5556
chr3	72918841	72919040	94.8276	64.7059	62.5
chr3	80901361	80901580	96	51.8519	48.8889
chr3	84484721	84484920	57.1429	4.7619	11.1111
chr3	84935141	84935460	93.8776	54.2857	62.1951
chr3	85238361	85238740	93.75	50	52.4272
chr3	87968321	87968600	94.1176	53.3333	41.6667
chr3	88427061	88427420	97.6744	55.814	36.6972
chr3	91593161	91593460	100	68.1818	45.7831
chr3	91954201	91954440	96.7742	15	48.8372
chr3	91963261	91963520	97.619	57.4468	59.1837
chr3	92641081	92641340	100	57.1429	64.1509
chr3	95450861	95451080	97.5	66.1765	62.6506
chr3	96791541	96791820	94.5946	59.0476	37.5
chr3	99966461	99966820	56.0976	23.8806	7.54717
chr3	100714361	100714560	70.4545	32.9545	23.2143
chr3	101160481	101160700	97.5	30.303	57.1429
chr3	106086101	106086460	100	57.1429	32.8358
chr3	107413961	107414240	86.1111	40	37.5
chr3	107909421	107909680	83.3333	23.6842	25.3731
chr3	108389681	108389900	84	31.5068	33.8983
chr3	108955601	108955880	100	44.6043	66.6667
chr3	110046381	110046620	94.5946	63.2075	53.125
chr3	111108541	111108840	89.4737	35.8491	50
chr3	113755221	113755540	94.7368	50	50.7463
chr3	114948261	114948480	94.1176	30	43.1373
chr3	117960801	117961080	100	48.5714	42.5
chr3	118008901	118009140	97.3684	38.8889	61.1111
chr3	118294101	118294340	90.9091	53.6585	34.4828
chr3	118948121	118948380	97.2973	35.2381	39.7059
chr3	119160361	119160960	67.1233	24.1379	19.6481
chr3	119877961	119878160	74.0741	18.75	22.5806
chr3	120708681	120708960	90.2439	42.6471	55.2632
chr3	121169541	121169760	95	57.1429	43.75
chr3	121374621	121374960	96.6667	45.679	48.5714
chr3	123538201	123538400	56.6667	5.9322	19.5804
chr3	125138461	125138780	92.4242	59.7403	51.4286
chr3	126388701	126388920	100	65.8537	60.3774
chr3	135334941	135335140	96.1538	51.2195	36.3636
chr3	136797921	136798160	73.0337	40.4255	24.7312
chr3	136841041	136841360	97.0588	44.5783	38.0952
chr3	141895841	141896040	95.3488	64.3939	50.5495
chr3	148098361	148098580	84.6154	50	37.5
chr3	153958381	153958620	48	10.8527	12.2807
chr3	157921201	157921460	65	14.8148	18.1818
chr3	160275021	160275220	100	30.303	20
chr3	160570821	160571200	94.1176	29.5455	38
chr3	160580501	160580840	96.7742	50	57.8947
chr3	161466141	161466480	95.7447	55.814	34.375
chr3	161594421	161594820	100	30	52.459
chr3	161610361	161610580	100	40.7407	63.6364
chr3	162990541	162990920	98.3051	50	55.9633
chr3	163007521	163007780	91.5493	43.9024	38.4615
chr3	166428541	166428900	80.4878	51.2397	33.0986
chr3	166792921	166793160	93.4783	60.7143	52.9412
chr3	171736661	171736860	96.1538	28.9474	32.1429
chr3	173595621	173595820	85	47.0588	33.3333
chr3	173837121	173837520	92.9825	29	43.5374
chr3	173947961	173948200	100	66.1972	64.3939
chr3	174988381	174988940	85.5556	48.8372	45.6522
chr3	174989201	174990140	97.2222	57.9741	51.0018
chr3	175430941	175431220	100	60	33.3333
chr4	988781	989100	84.4444	23.1481	43.2836
chr4	2859681	2859960	90.6977	54.902	31.7073
chr4	2860581	2860960	97.1429	58.4158	49.5652
chr4	2861481	2861880	92.7536	55.5556	36.6972
chr4	7986721	7987040	97.0149	39.2857	34.2105
chr4	11693841	11694080	92.3077	14.6341	32.4324
chr4	16844561	16844900	97.7778	46.25	50
chr4	17445141	17445360	100	30	59.375
chr4	19134001	19134220	97.561	64.2857	59.7222
chr4	19207881	19208200	100	58.5366	67.2131
chr4	19378721	19378960	60.7143	8.57143	12.5
chr4	20144961	20145160	93.75	58.7629	41.1765
chr4	20714321	20714520	92.3077	44.186	36.3636
chr4	22323061	22323400	41.2844	3.22581	12.1951
chr4	22649081	22649280	96.7742	53.5714	58.6207
chr4	23378681	23379000	95.6522	58.1818	62.8571
chr4	26545721	26546060	88.5714	27.907	33.3333
chr4	27685841	27686120	96.1538	40	57.3171
chr4	29873761	29873960	94.2857	44.4444	46.4286
chr4	31237241	31237480	97.2973	62.8571	40.3509
chr4	31284141	31284540	94.702	47.6636	53.5211
chr4	39383821	39384020	96.6667	31.0345	45.2381
chr4	42933721	42933980	41.6667	12.1429	11.8881
chr4	45997261	45997640	97.1429	34.6154	45.122
chr4	49841301	49841520	64	14.2857	12.3077
chr4	51177781	51177980	89.4737	46.3918	55.9524
chr4	51754701	51754900	90.6977	54.7619	53.8462
chr4	55189481	55189800	95.4545	54.5455	61.2903
chr4	62166221	62166580	97.6744	18	28.4091
chr4	71584661	71584880	97.0588	56.4103	31.5789
chr4	73843921	73844240	100	38.7755	46.8085
chr4	74153641	74154000	75.4717	35.5932	31.8681
chr4	89832181	89832560	90.9091	41.2121	19.1489
chr4	117706301	117706640	86.1111	40.5797	45.4545
chr4	122123141	122123400	100	67.3469	63.3333
chr4	128032541	128032800	91.4286	28.125	38.1818
chr4	134175561	134175780	91.8367	41.8605	34.4828
chr4	136032561	136032840	76.5432	20	0
chr4	147332001	147332200	93.3333	59.4595	56.6038
chr4	151883961	151884180	100	52.7778	41.2698
chr4	155975741	155975940	96.9697	59.375	57.1429
chr4	160096401	160096640	60	15.9292	1.2987
chr4	162155761	162156060	90	28.5714	40
chr4	163929301	163929500	100	62.8571	46.4286
chr4	168421121	168421320	95.4545	60	64.7059
chr4	170992061	170992280	97.1429	53.4483	54.5455
chr4	173084921	173085240	93.75	33.3333	10
chr4	174508441	174508680	96.6667	61.7486	48
chr4	177613861	177614080	83.7838	36.9565	44.6809
chr4	178012921	178013160	92.8571	40.625	48.9796
chr4	178013821	178014120	97.2973	56.4103	66.0714
chr4	178710601	178710840	97.0588	40.4255	56.5217
chr4	189989941	189990140	93.8776	51.9231	56.25
chr4	192477761	192478020	100	43.3735	43.2432
chr4	192681741	192681940	100	58.6207	53.0612
chr4	194066581	194066820	70	7.31707	34.8624
chr4	194851981	194852240	98.1481	62.1053	50
chr4	196949181	196949440	54.2857	13.8889	15.5556
chr4	201595821	201596140	98.2143	36.5854	49.0196
chr4	201779901	201780180	100	53.2258	32.4324
chr4	204097361	204097740	92.3077	47.1429	51.6949
chr4	205076461	205076660	92.5926	52.9412	50
chr4	205127881	205128080	97.6744	62.069	64.2857
chr4	206579861	206580080	95.5556	61.1111	30.5556
chr4	207665481	207665760	100	59.4203	58.3333
chr4	207693201	207693500	97.9167	56.338	50
chr4	207989741	207990040	97.0588	65.5738	55.3846
chr5	3588461	3588860	95.3271	40.1961	50
chr5	3813441	3813660	96.6667	50	30.7692
chr5	3941141	3941360	88.8889	50	15.7895
chr5	3954781	3955120	81.0345	3.44828	44.7368
chr5	4281321	4281640	100	35.7143	63.7931
chr5	12539021	12539380	78.3784	26.1364	23.3333
chr5	12541981	12542200	43.1818	7.6087	0
chr5	14178581	14178780	100	43.1373	62.9032
chr5	14532681	14532900	95	20	55.7143
chr5	14771201	14771520	86.4865	41.791	20
chr5	18547041	18547240	86.9565	52.1739	50.9091
chr5	20718781	20718980	96.6667	52	54
chr5	20810161	20810760	100	40.2985	43.6975
chr5	20956661	20956860	47.541	16.8831	4.06504
chr5	21827821	21828060	69.863	9.47368	25.7143
chr5	22048661	22048860	92	36.6667	18.4211
chr5	25770621	25770880	87.5	48.5714	31.4815
chr5	29074021	29074260	96.9697	34.4262	32.2581
chr5	30075401	30075800	92.3913	39.2857	42.2222
chr5	30903841	30904100	48.6486	13.1148	0
chr5	32493021	32493680	98.1366	49.7487	55.1282
chr5	34826901	34827100	53.5714	9.21053	14.5161
chr5	37959421	37959640	94.1176	29.2683	41.1765
chr5	49185961	49186240	97.2973	58.0645	31.8182
chr5	51012661	51012940	97.1429	46.6667	55.2632
chr5	53312401	53312640	97.1429	36.9231	16.9492
chr5	61990361	61990560	76.7442	30.9524	35.2113
chr5	77948201	77948480	84.4037	47.541	40.3361
chr5	83106581	83106820	45.7143	0	14.7541
chr5	90055861	90056120	93.3333	60.7143	47.2222
chr5	93849421	93849640	97.0588	53.0303	7.57576
chr5	98228501	98228920	83.5294	31.2	27.907
chr5	100377641	100377920	86.6667	0	34.4262
chr5	109297001	109297200	89.2857	35.2941	29.4118
chr5	114621801	114622020	75	28.9157	38.0952
chr5	115228221	115228560	97.1429	24.3421	45.2632
chr5	116369501	116369880	90.9091	42.4658	21.3333
chr5	122321781	122321980	97.0588	60	55.814
chr5	122875821	122876020	93.5484	46.3415	53.125
chr5	132770781	132771080	83.75	51.5152	51.5152
chr5	134229621	134229840	57.4468	17.4419	20
chr5	136183521	136183740	53.125	10.4478	5.40541
chr5	136843581	136843840	91.8367	46.6667	54.5455
chr5	146128281	146128760	94.2149	38.8889	39.7436
chr5	150756821	150757260	91.7526	43.7788	43.3628
chr5	162795741	162795940	93.75	32.6923	44.7368
chr5	163087841	163088140	92.8571	56.1404	45.679
chr5	163430501	163430700	86.4865	40	38.4615
chr5	169357721	169358100	94.9153	30	45.4545
chr6	68741	68940	88	41.5094	34.0426
chr6	1329221	1329440	96	13.5593	57.3333
chr6	1669461	1669680	97.7778	56	67.2727
chr6	3550621	3550820	100	40	68
chr6	3793381	3793760	100	49	45.3488
chr6	4824681	4824880	93.3333	57.5	49.2537
chr6	4846481	4846680	100	34.9206	37.9747
chr6	4848621	4848960	95.122	58.0645	47.0588
chr6	8498501	8498780	90	15.2542	44.898
chr6	9626201	9626500	88	50.7042	53.125
chr6	9864461	9864840	93.6709	55.4054	48.1675
chr6	13642061	13642400	91.7647	35.4167	51.6393
chr6	13837941	13838180	100	62.1622	66.6667
chr6	14028581	14028880	80	7.31707	22.8571
chr6	18389401	18389780	96	50.5376	40.3226
chr6	19022441	19022640	96.6667	36.7647	60
chr6	19313101	19313320	96.6667	51.4286	41.1765
chr6	19444201	19444600	93.1507	58.3333	50
chr6	22370701	22370980	85.1852	34.5238	9.67742
chr6	24891121	24891440	78.5714	34.4828	51.4706
chr6	26180621	26181000	82.6923	49.0385	46.1538
chr6	28603441	28603680	96.875	53.7037	59.1837
chr6	30889841	30890040	66.6667	26.5957	26.4706
chr6	32155501	32155700	91.1111	54.2857	46.8085
chr6	37614361	37614600	55	8	12.5
chr6	45665421	45665660	94.2857	57.377	45.4545
chr6	45675541	45675800	95.7143	39.5833	64.9351
chr6	46491721	46491960	97.7273	40	58.0357
chr6	46880261	46880600	93.3333	35.7143	45.283
chr6	47579441	47579740	93.75	57.1429	25
chr6	52300081	52300420	86.5385	32.3077	52.9412
chr6	53494641	53495020	93.4783	55.1724	53.7634
chr6	53582421	53582660	100	67.5	37.037
chr6	56847441	56847660	88.6364	52.9412	45.6522
chr6	58721021	58721400	93.1507	38.6364	42.7419
chr6	59299921	59300240	96	30.9524	47.7273
chr6	61888381	61888720	93.3333	10.6195	32.0388
chr6	65419541	65420000	94.6667	42.6471	50
chr6	66889701	66889900	70	9.01639	21.875
chr6	67227881	67228080	100	70	68.2927
chr6	67885961	67886340	53.0864	14.6341	11.6788
chr6	68048721	68049060	96	19.2661	44.7368
chr6	75776241	75776580	97.6744	49.0909	35.5932
chr6	79451361	79451700	92	30.4878	40.9836
chr6	79729761	79729960	88.8889	47.0588	43.75
chr6	92412321	92412560	43.3962	11.9658	10.4167
chr6	95197941	95198260	95.8333	31.25	42.5
chr6	95685201	95685400	100	70	68.5185
chr6	96392201	96392440	80	13.1579	18.3099
chr6	97234961	97235200	94.2308	51.2821	44.1176
chr6	97450621	97450900	92.1569	44.4444	44.7059
chr6	101215241	101215580	60	23.8994	10.8225
chr6	101255841	101256180	70.9091	35.2273	33.3333
chr6	112122041	112122360	100	45	56.0606
chr6	112971261	112971580	85.1064	46.9388	26.1905
chr6	118299041	118299260	82.1918	39.6825	42.8571
chr6	124271681	124271980	72.973	14.7059	24.6753
chr6	124465461	124465880	92.6316	46.9388	53.7634
chr6	135121341	135121600	94.3396	53.8462	36.9231
chr6	135707141	135707460	61.7647	21.7949	19.8347
chr6	136435541	136435840	96.9231	38.5965	55.814
chr6	140245361	140245560	89.3333	57.1429	41.9355
chr7	1580341	1580540	89.2857	35.1852	43.5897
chr7	3887641	3887840	100	67.3469	16.2791
chr7	8758581	8758780	92	44.3182	46.9697
chr7	13054901	13055300	94.1176	28.2353	45.9459
chr7	14152301	14153000	95.2096	56.4593	28.0899
chr7	16520321	16520580	92.5926	26.8657	50
chr7	17400641	17400840	97.1429	67.1053	44.6809
chr7	19032701	19032900	96.4286	58.9286	28.3019
chr7	19202281	19202480	85	34.8837	26.9231
chr7	19313961	19314580	97.5309	50.7614	54.9383
chr7	21913441	21913680	88.5714	42.3077	44.4444
chr7	23460061	23460380	57.377	3.18471	20.5607
chr7	31472041	31472380	83.3333	41.2429	25.9259
chr7	31900501	31900740	93.3333	53.7634	50
chr7	32215281	32215520	56.0606	19.3548	19.6262
chr7	34101961	34102160	92	23.0769	22.2222
chr7	56212341	56212820	93.3333	45.1613	29.2929
chr7	62885121	62885320	59.375	24.6377	13.7097
chr7	66072841	66073180	65.0794	34.2857	29.7297
chr7	75878881	75879100	96	51.7857	55.5556
chr7	76042421	76042680	87.1795	39.5349	44.898
chr7	84421661	84421860	92.3077	22.2222	16.6667
chr7	85130721	85131080	90.9091	33.871	29.5082
chr7	86741861	86742120	95.9184	65.9091	61.5385
chr7	86786861	86787140	88.3333	42.3913	36.8421
chr7	87706021	87706280	100	60.4167	42.8571
chr7	91085201	91085480	95	49.3506	32.6531
chr7	91377841	91378040	92	40	41.2371
chr7	93549681	93549920	97.619	43.5897	34.0909
chr7	93550981	93551300	93.1034	41.6667	44.4444
chr7	95452781	95453020	96.7742	2.85714	16.1765
chr7	97472241	97472580	93.3333	44.4444	41.5094
chr7	97488461	97488760	93.4783	63.4409	63.3028
chr7	104028361	104028560	82.0513	25	40.3509
chr7	104087281	104088020	97.8495	41.3265	42.2018
chr7	105325421	105325700	100	46.1538	57.7982
chr7	105441461	105441660	92.5926	51.4706	39.0244
chr7	105576961	105577180	97.619	33.3333	48.8372
chr7	106002201	106002420	100	31.1111	39.7059
chr7	106032361	106032640	83.3333	19.4444	42.3529
chr7	106449321	106449520	96.1538	51.2195	51.6129
chr7	107357861	107358180	100	60	30.7692
chr7	107786081	107786400	74.6667	35.9551	52.6316
chr7	111155341	111155580	82.8571	47.619	43.75
chr7	112882921	112883140	92.1053	48.5714	57.3333
chr7	117415961	117416340	100	50.6329	33.6842
chr7	118015901	118016200	100	40.4255	54
chr7	120844421	120844640	44.8276	2.06186	11.0236
chr7	122182721	122182940	100	51.1628	45.4545
chr7	123737501	123737880	92.2078	55.6818	33.3333
chr7	125474981	125475420	95.8115	20.1681	60.6061
chr7	127430821	127431020	86.8421	46.875	32.2581
chr7	127432161	127432360	92.4528	61.4286	52.5
chr7	127933241	127933440	77.4194	21.875	11.1111
chr7	130312461	130312840	98.0769	29.8507	39.0728
chr7	139052401	139052640	91.4286	48.8889	54.5455
chr7	140251041	140251400	89.7436	24.5283	34.8214
chr7	140382301	140382580	96.6667	58.6207	62.5
chr7	142185241	142185560	100	40.8602	59.8837
chr7	143429041	143429300	92.8571	35.4167	53.1915
chr7	143470121	143470380	96.9697	61.6667	15.625
chr7	145344561	145344760	96.875	52.7778	63.2184
chr7	146481501	146481720	92.8571	46.4789	40
chr8	2034321	2034520	94.8052	56.6038	46.6667
chr8	2537501	2537700	45.8824	0	5.26316
chr8	3452781	3453160	98.0392	56.1798	32.8571
chr8	3481161	3481460	100	56.7568	63.9344
chr8	5084241	5084560	93.7984	54.2636	65.5738
chr8	7900481	7900780	89.6552	35	26.6667
chr8	8098621	8098980	95.2381	37.5	12.5
chr8	8468381	8468600	97.3684	53.8462	59.375
chr8	9608481	9608700	97.561	67.3077	31.25
chr8	14336141	14336460	90.6977	55.3846	55.7895
chr8	14857021	14857400	97.2222	42.5926	51.0638
chr8	14871061	14871320	96.2963	55.4217	3.33333
chr8	14955381	14955660	100	40.7407	58.209
chr8	16080021	16080300	97.0588	64.0351	38.843
chr8	16562961	16563280	100	51.3889	52.381
chr8	17296441	17296680	95.122	50	53.8462
chr8	18002601	18003000	88.7097	22.7848	35.1351
chr8	19136681	19136920	56.8966	19.5122	21.3115
chr8	20097521	20098080	93.5484	41.7391	29.1667
chr8	23596321	23596660	67.5	17.5676	28.7879
chr8	29784981	29785200	96.875	60	42.8571
chr8	31323041	31323240	87.8788	45	37.0968
chr8	32230081	32230280	57.1429	15.1515	10
chr8	35746121	35746420	100	51.6129	40
chr8	39170881	39171100	93.75	45	52.9412
chr8	44448601	44448900	100	40	54.386
chr8	46999261	46999460	88.8889	52.2388	46.2264
chr8	47000401	47000600	93.9394	41.6667	26.8657
chr8	50368721	50368920	100	46.1538	68.5185
chr8	50735401	50735680	40	9.17431	0
chr8	52849961	52850240	95.3488	54.0984	33.75
chr8	53119501	53119800	100	60.6061	60.9375
chr8	53777601	53777820	100	50	61.3636
chr8	56502301	56502660	100	56.8182	58.3333
chr8	64825001	64825280	95	35.7895	50.7692
chr8	68162741	68163100	100	40.2985	26.3158
chr8	69056561	69056840	100	60.6061	14
chr8	70322961	70323220	45.9459	16.129	6.12245
chr8	71716261	71716540	100	62.5	62.069
chr8	73826601	73826800	94.5946	61.6667	50
chr8	73849301	73849520	78.1818	42.3077	11.1111
chr8	77456221	77456480	90	41.0256	35.2941
chr8	81439661	81439980	80.4348	13.7931	27.9412
chr8	84683921	84684160	100	65.1163	54.5455
chr8	85849881	85850260	91.9355	49.5146	52.5
chr8	86096721	86097040	86	40.625	37.2549
chr8	86118121	86118320	100	67.5676	21.1538
chr8	94854261	94854480	96.5517	33.3333	51.3514
chr8	96420501	96420720	90.4762	51.0204	40.1361
chr8	104069101	104069300	100	17.3913	36.6667
chr8	105158921	105159240	94.4444	44.4444	37.5
chr8	108818081	108818460	91.4286	23.5849	34.5455
chr8	127392701	127392920	96.875	40	26
chr8	127537621	127537920	86.6667	33.3333	9.61538
chr8	131790601	131790820	98.5915	65.7143	60.7477
chr8	135090501	135090860	86.087	39.8438	46.1538
chr8	135524081	135524320	93.9394	49.5413	36.5385
chr8	135609261	135609460	84.8485	41.3793	11.3208
chr8	147953681	147953900	100	48.2759	52.5773
chr8	151897501	151897740	86.6667	38.2716	56.5789
chr8	151899261	151899520	62.2222	27.1676	31.3253
chr8	152055661	152055880	40.9836	10.3679	10.8911
chr8	152062521	152062960	77.9661	29.4643	22.0779
chr8	154741621	154741840	80	27.907	31.8182
chr8	162296601	162296940	90.1961	21.8182	44.8718
chr8	162895241	162895500	80.6452	19.6721	31.0345
chr9	8623021	8623220	84.2105	40.7407	35.4839
chr9	10836581	10836840	98.4127	64.6154	62.5
chr9	15606341	15606740	97.3684	59.5628	50.8197
chr9	17848661	17848860	100	67.3469	19.6078
chr9	18427761	18427960	90.625	33.3333	55.1724
chr9	24966461	24966840	96.6667	31.3433	25
chr9	36080401	36080760	51.4851	17.3516	14.1935
chr9	38704801	38705060	96.1538	55	45.283
chr9	40635721	40636020	96.875	52.6316	60.2273
chr9	43536741	43537080	92	30.4348	26.5306
chr9	47780761	47780960	100	11.6279	58.1818
chr9	54810601	54810840	92.3077	33.1081	59.3103
chr9	56488901	56489100	100	28	64.7059
chr9	62969741	62970000	100	39.1304	60
chr9	75183821	75184020	68	20	25.3012
chr9	76566281	76566800	51.0638	9.58084	11.2426
chr9	76668701	76669120	91.8033	22.8448	25
chr9	77444781	77444980	97.8261	51.4286	65.9091
chr9	78388081	78388460	68.254	20	16.8831
chr9	78431541	78431760	72.2222	17.7632	23.5294
chr9	78432581	78432800	57.5	6.63717	20
chr9	78433201	78433580	91.8605	26.8041	31.9588
chr9	78436741	78437120	47.4576	0	8.54701
chr9	78437761	78438140	51.1628	9.09091	9.375
chr9	78438841	78440020	56.9536	6.55586	11.4738
chr9	78549141	78549520	87.7193	8	10.6481
chr9	82758021	82758280	67.4419	12.8205	24.0741
chr9	82785541	82785800	43.9394	6.84932	0
chr9	83360981	83361400	98.1818	56.8345	43.8095
chr9	87518201	87518560	77.4194	15.9091	0
chr9	88178941	88179260	80	36.5854	17.1429
chr9	100534941	100535220	95.8333	60.2941	45.6522
chr9	101349561	101349880	100	34.2105	48.8372
chr9	103203001	103203340	78.8732	18.3908	42.8571
chr9	103205981	103206320	41.6667	7.33333	6.49351
chr9	104781021	104781240	96.5517	40.566	54.2373
chr9	107946861	107947100	100	45.6311	60.6061
chr9	109431961	109432300	95.122	54.6875	51.2195
chr9	114125061	114125260	96.4286	43.1818	57.5342
chr9	114280861	114281060	86.2069	27.1186	36.9231
chr9	115401861	115402160	88.8889	57.7982	53.0612
chr9	116376101	116376320	42.8571	10.3448	9.09091
chr9	117881541	117881780	100	27.907	45.4545
chr9	117976481	117976680	92.5926	18.9189	51.1628
chr9	118242781	118243120	98.0392	65.8537	39.7059
chr9	118837561	118837760	100	55.5556	62.8571
chr9	120046701	120047020	100	34.2857	55.5556
chr9	120625701	120626040	100	48.1818	57.6923
chr9	123317401	123317700	95.8333	52	44.1176
chr9	124532201	124532580	91.0448	17.4419	41.7722
chr9	126300641	126300860	69.5652	24.2424	1.96078
chr9	127533721	127534000	92.7273	7.40741	44.5455
chr9	127881601	127881800	100	20.4545	66.25
chr9	128404421	128404740	82.5	31.25	29.0909
chr9	128611221	128611440	96.1538	48.7805	54.5455
chr9	129018461	129018820	77.193	16.4706	16.4384
chr9	129606761	129607080	87.0968	35	35.7143
chr9	134986081	134986380	83.3333	51.087	45.2055
chr9	136335621	136336000	87.3786	46.5	15.1042
chr9	136336461	136336660	100	66.6667	52.1739
chr9	136510761	136510960	100	23.9437	60.7143
chr9	136601181	136601380	71.1111	19.4805	25
chr9	136603361	136603700	51.3889	3.19149	3.07692
chr9	136604361	136604860	86.7925	20	20.4082
chr9	136606041	136606340	47.0588	0	13.5338
chr9	138532601	138532860	62.8571	18.75	6.25
chr9	139860981	139861200	100	51.7241	66.129
chr9	141474341	141474720	85.2941	39.3701	35.5932
chr9	141505641	141505860	96.4286	58.3333	37.5
chr9	142626661	142627020	100	60.2151	45.3333
chr9	146147301	146147500	100	64.1026	54.2857
chr9	146221641	146221880	90.9091	49.0909	31.0345
chr9	146266321	146266660	98.3607	57.1429	67.5
chr9	146570581	146570860	98.1481	66.6667	42.2222
chr9	146572621	146573020	87.9032	39.899	21.5596
chr9	146597721	146598020	93.9394	58.8235	43.8356
chr9	148093841	148094080	94.1176	26.4706	56.6038
chr9	148512681	148512940	92	33.9286	45.8333
chr9	148731701	148732000	82.3529	30.2326	49.3976
chr9	149084121	149084400	100	68.0412	59.596
chr9	152181341	152181660	100	21.7822	40
chr9	156307401	156307600	97.2222	58.6207	51.8519
chr9	157319181	157319520	100	33.871	50
chr9	157693361	157693560	92.6829	57.377	30.7692
chr9	159295081	159295300	82.3529	9.7561	17.3077
chr9	159663201	159663500	86.9565	49.4505	32.6531
chr9	161406121	161406440	82.3529	41.0448	21.1111
chr9	163241921	163242200	91.8919	17.8571	56.3636
chr9	163287541	163287780	100	64.7059	69.7368
chr9	163418301	163418580	75	25	8.33333
chr9	163795281	163795600	97.2973	42.4658	59.6154
chr9	164618281	164618660	94.6429	54.6099	55.2448
chr9	164622801	164623020	93.3333	53.1746	53.0973
chr9	165165521	165165780	88.0952	53.6232	50.4673
chr9	165174081	165174360	100	42.5	45.7627
chr9	165863641	165863920	93.75	54.8387	42.5926
chr9	166369441	166369660	72.5	31.4286	29.8246
chr9	167313641	167313960	91.3793	52.027	49.5327
chr9	167516961	167517160	100	59.0164	30.4348
chr9	174581801	174582000	58.8235	23.4043	18.8889
chr9	174601461	174601780	96.2963	48.8372	48.7805
chr9	178041481	178041700	96.1538	52.381	48.7179
chr9	178367801	178368120	100	59.4595	41.8182
chr9	178706721	178706940	88.4058	55.0725	53.012
chr9	179693481	179693680	96.2963	26.1905	63.1579
chr9	180619201	180619480	73.5294	22.2222	27.3438
chr9	181990481	181990720	100	47.8261	59.375
chr9	182047661	182047900	94.7368	46.1538	39.3939
chr9	182690361	182690740	98.2456	8.82353	42.5926
chr9	182801281	182801600	96.6667	50	36.6667
chr9	183055181	183055400	93.4783	45.098	52
chr9	183345581	183345860	94.5946	34.0426	45.7627
chr9	184422241	184422440	100	18.2796	51.6129
chr9	185013401	185013660	93.75	38.7755	25
chr9	185165501	185165800	97.0588	51.7857	25.7576
chr9	185171321	185171520	90.625	48.9796	49.1228
chr9	185633081	185633360	94.4444	51.7241	47.3684
chr9	188166101	188166440	86.3014	43.038	31.5789
