# Supplementary material for: Epigenetic modifications potentially controlling the allelic expression of imprinted genes in sunflower endosperm
Source: BMC Plant Biol. 2021 Dec 4;21:570. doi: 10.1186/s12870-021-03344-4 (PMC8642925; doi:10.1186/s12870-021-03344-4)
Supplement: Supplementary file 13 — Additional file 13. The Perl scripts for identification of imprinted genes. [file 12870_2021_3344_MOESM13_ESM.zip]

Archive with 6 entries (6 files):
- 1-Additional file 13-step2_snp_stat.txt
- 2-Additional file 13-step2_snp_stat.txt
- Additional file 13-step1_split_allele.txt
- Additional file 13-step3_gene_stat.txt
- Additional file 13-step4_allele_R_chisq.txt
- Additional file 13-step5_identify_imp_gene.txt
