# Supplementary material for: Epigenetic modifications potentially controlling the allelic expression of imprinted genes in sunflower endosperm
Source: BMC Plant Biol. 2021 Dec 4;21:570. doi: 10.1186/s12870-021-03344-4 (PMC8642925; doi:10.1186/s12870-021-03344-4)
Supplement: Supplementary file 13 — Additional file 13. The Perl scripts for identification of imprinted genes. [file 12870_2021_3344_MOESM13_ESM.zip › 1-Additional file 13-step2_snp_stat.txt]

#!/usr/bin/perl -w
use strict;
my ($stage_allele,$all_IMP_snp,$out)=@ARGV;
die unless @ARGV==3;

my %hash;
open F,"$stage_allele" or die "$!";
while(<F>) {
chomp;
my @ss=split;
$hash{"$ss[0]\t$ss[1]"}="$ss[2]\t$ss[3]\t$ss[4]\t$ss[5]";
}

open A,"$all_IMP_snp" or die "$!";
open O,"+>$out" or die "$!";
while(<A>) {
chomp;
my ($chr,$pos,$gene)=(split/\s+/,$_)[0,1,3];
my $key="$chr\t$pos";
     if(exists($hash{"$key"})) {
         print O "$chr\t$pos\t$gene\t$hash{$key}\n";
     }
     else{print O "$chr\t$pos\t$gene\t0\t0\t0\t0\n";}
}
