# Supplementary material for: Epigenetic modifications potentially controlling the allelic expression of imprinted genes in sunflower endosperm
Source: BMC Plant Biol. 2021 Dec 4;21:570. doi: 10.1186/s12870-021-03344-4 (PMC8642925; doi:10.1186/s12870-021-03344-4)
Supplement: Supplementary file 13 — Additional file 13. The Perl scripts for identification of imprinted genes. [file 12870_2021_3344_MOESM13_ESM.zip › Additional file 13-step3_gene_stat.txt]

#!/usr/bin/perl -w
use strict;
die unless @ARGV==3;
my ($all_IMP,$stage_snp,$out)=@ARGV;

my %hash_BM_B;
my %hash_BM_M;
my %hash_MB_B;
my %hash_MB_M;
open F,"$stage_snp" or die "$!";
open O,"+>$out" or die "$!";
while(<F>) {
chomp;
my @dd=split;
   my @ss=split;
        $hash_BM_B{$ss[2]}+=$ss[3];
        $hash_BM_M{$ss[2]}+=$ss[4];
        $hash_MB_B{$ss[2]}+=$ss[5];
        $hash_MB_M{$ss[2]}+=$ss[6];
}

open I,"$all_IMP" or die "$!";
while(<I>){
chomp;
my ($depth_bm,$depth_mb,$ratio_bm,$ratio_mb)=(0,0,0,0);
    if(exists($hash_BM_B{$_})){ 
       $depth_bm=$hash_BM_B{$_}+$hash_BM_M{$_};
       $depth_mb=$hash_MB_B{$_}+$hash_MB_M{$_};
          if($depth_bm>=10) {$ratio_bm=$hash_BM_B{$_}/($hash_BM_B{$_}+$hash_BM_M{$_}+0.00001);} else{$ratio_bm="NA";}
          if($depth_mb>=10) {$ratio_mb=$hash_MB_M{$_}/($hash_MB_B{$_}+$hash_MB_M{$_}+0.00001);} else{$ratio_mb="NA";}
          print O "$_\t$hash_BM_B{$_}\t$hash_BM_M{$_}\t$hash_MB_B{$_}\t$hash_MB_M{$_}\t$depth_bm\t$depth_mb\t$ratio_bm\t$ratio_mb\n";
    }
    else{
          print O "$_\t0\t0\t0\t0\t0\t0\tNA\tNA\n";
    }
}
