# Supplementary material for: Epigenetic modifications potentially controlling the allelic expression of imprinted genes in sunflower endosperm
Source: BMC Plant Biol. 2021 Dec 4;21:570. doi: 10.1186/s12870-021-03344-4 (PMC8642925; doi:10.1186/s12870-021-03344-4)
Supplement: Supplementary file 13 — Additional file 13. The Perl scripts for identification of imprinted genes. [file 12870_2021_3344_MOESM13_ESM.zip › Additional file 13-step4_allele_R_chisq.txt]

#!/usr/bin/perl -w
use strict;
use warnings;

die usage() unless @ARGV==2;
my ($alle4, $out) = @ARGV;
open F,$alle4 or die;
my $tem_out = $out;
   $tem_out =~ s/chisq/R/g;
open OUT,"+>$tem_out" or die;
#my $number;
while(<F>){
	chomp;
#	print "it is $_\n";
	my @tem=split;
#	my $dep1=$tem[2]+$tem[3];
#	my $dep2=$tem[4]+$tem[5];
#	next if $dep1<10 or $dep2<10;
        print OUT "p_value1<-chisq.test(c($tem[1]+0.00001,$tem[2]+0.00001),p=c(1/2,1/2))\$p.value\np_value2<-chisq.test(c($tem[4]+0.00001,$tem[3]+0.00001),p=c(1/2,1/2))\$p.value\ncat(\"$_\",\"\\t\",as.character(p_value1),\"\\t\",as.character(p_value2),\"\\n\")\n";
}
 
system("R --vanilla --slave < $tem_out > $out");
#print "$number\n";
sub usage{
    print <<DIE;
    perl *.pl <snp allele 4 infor> <OUTPUT>
DIE
    exit 1;
}
