# Supplementary material for: Epigenetic modifications potentially controlling the allelic expression of imprinted genes in sunflower endosperm
Source: BMC Plant Biol. 2021 Dec 4;21:570. doi: 10.1186/s12870-021-03344-4 (PMC8642925; doi:10.1186/s12870-021-03344-4)
Supplement: Supplementary file 13 — Additional file 13. The Perl scripts for identification of imprinted genes. [file 12870_2021_3344_MOESM13_ESM.zip › Additional file 13-step5_identify_imp_gene.txt]

#!/usr/bin/perl -w
use strict;
die unless @ARGV==2;
my ($file,$out)=@ARGV;

open F,"$file" or die "$!";
open O,"+>$out" or die "$!";
while(<F>){
chomp;
   my ($gene,$BM_ratio,$MB_ratio,$BM_value,$MB_value)=(split/\s+/,$_)[0,7,8,9,10];
    my $stat=0;
        if($BM_ratio!~/NA/ && $MB_ratio!~/NA/) {
            if($BM_value<=0.05 && $MB_value<=0.05) {
                if($BM_ratio>=10/11 && $MB_ratio>=10/11) {$stat="5:1mat";}
                elsif($BM_ratio>=4/5 && $MB_ratio>=4/5) {$stat="2:1mat";}
                elsif($BM_ratio>2/3 && $MB_ratio>2/3) {$stat="1:1mat";}
                elsif($BM_ratio<2/7 && $MB_ratio<2/7) {$stat="5:1pat";}
                elsif($BM_ratio<1/2 && $MB_ratio<1/2) {$stat="2:1pat";}
                elsif($BM_ratio<1/3 && $MB_ratio<1/3) {$stat="1:1pat";}

                else{$stat="Non";}
            }
            else{$stat="Non";}
        }
        else{$stat="NA";}
   print O "$_\t$stat\n";
}
